# Supplementary material for: Crystal structure of 3-[2-(4-methyl­phen­yl)ethyn­yl]-2H-chromen-2-one
Source: Acta Crystallogr E Crystallogr Commun. 2015 Jan 10;71(Pt 2):o90–1. doi: 10.1107/S2056989014027790 (PMC4384545; doi:10.1107/S2056989014027790)
Supplement: Supplementary file 1 [file e-71-00o90-sup1.cif]

##############################################################################
#                                                                            #
# This CIF contains the data in a paper accepted for publication in          #
# Acta Crystallographica Section E. It conforms to the requirements of       #
# Notes for Authors for Acta Crystallographica Section E, and has been       #
# peer reviewed under the auspices of the IUCr Commission on Journals.       #
#                                                                            #
# Full details of the Crystallographic Information File format               #
# are given in the paper "The Crystallographic Information File (CIF):       #
# a New Standard Archive File for Crystallography" by S. R. Hall, F. H.      #
# Allen and I. D. Brown [Acta Cryst. (1991), A47, 655-685].                  #
#                                                                            #
# The current version of the core CIF dictionary is obtainable from          #
# ftp://ftp.iucr.org/pub/cif_core.dic.                                       #
#                                                                            #
# Software is freely available for graphical display of the structure(s)     #
# in this CIF. For information consult the CIF software page                 #
# http://www.iucr.org/resources/cif/software.                                #
#                                                                            #
# This file may be used for bona fide research purposes within the           #
# scientific community so long as proper attribution is given to the journal # 
# article from which it was obtained.                                        #
#                                                                            #
##############################################################################
data_I
_audit_creation_method     SHELXL-2014/6
_database_code_depnum_ccdc_archive     'CCDC 1040558'
_chemical_name_systematic
;
3-[2-(4-Methylphenyl)ethynyl]-2<i>H</i>-chromen-2-one
;
_chemical_name_common     ?
_chemical_formula_moiety     'C18 H12 O2'
_chemical_formula_sum     'C18 H12 O2'
_chemical_formula_iupac     'C18 H12 O2'
_chemical_formula_weight     260.28
_chemical_melting_point     ?
_shelx_space_group_comment
;
The symmetry employed for this shelxl refinement is uniquely defined
by the following loop, which should always be used as a source of
symmetry information in preference to the above space-group names.
They are only intended as comments.
;
_space_group_crystal_system     monoclinic
_space_group_name_H-M_alt     'P 21/c'
_space_group_name_Hall     '-P 2ybc'
loop_
    _space_group_symop_operation_xyz
    'x, y, z'
    '-x, y+1/2, -z+1/2'
    '-x, -y, -z'
    'x, -y-1/2, z-1/2'
_cell_length_a     8.4695(2)
_cell_length_b     10.6759(2)
_cell_length_c     14.5208(2)
_cell_angle_alpha     90
_cell_angle_beta     98.093(2)
_cell_angle_gamma     90
_cell_volume     1299.89(4)
_cell_formula_units_Z     4
_cell_measurement_reflns_used     3107
_cell_measurement_theta_min     3.0714
_cell_measurement_theta_max     76.0643
_cell_measurement_temperature     100(2)
_exptl_crystal_description     prism
_exptl_crystal_colour     'dark orange'
_exptl_crystal_size_max     0.300
_exptl_crystal_size_mid     0.250
_exptl_crystal_size_min     0.200
_exptl_crystal_density_diffrn     1.330
_exptl_crystal_density_meas     ?
_exptl_crystal_density_method     ?
_exptl_crystal_F_000     544
_exptl_absorpt_coefficient_mu     0.687
_exptl_absorpt_correction_type     multi-scan
_exptl_absorpt_process_details
;
(CrysAlis PRO; Agilent, 2011)
;
_shelx_estimated_absorpt_T_min     0.820
_shelx_estimated_absorpt_T_max     0.875
_exptl_absorpt_correction_T_min     0.834
_exptl_absorpt_correction_T_max     1.000
_diffrn_ambient_temperature     100(2)
_diffrn_radiation_type     CuK\a
_diffrn_radiation_wavelength     1.54184
_diffrn_measurement_device_type     'Agilent CCD diffratcometer'
_diffrn_measurement_method     '\w scans'
_diffrn_detector_area_resol_mean     ?
_diffrn_reflns_number     5023
_diffrn_reflns_av_R_equivalents     0.0154
_diffrn_reflns_theta_min     5.160
_diffrn_reflns_theta_max     76.257
_diffrn_reflns_theta_full     67.684
_diffrn_measured_fraction_theta_max     0.979
_diffrn_measured_fraction_theta_full     0.994
_diffrn_reflns_limit_h_min     -9
_diffrn_reflns_limit_h_max     10
_diffrn_reflns_limit_k_min     -6
_diffrn_reflns_limit_k_max     13
_diffrn_reflns_limit_l_min     -17
_diffrn_reflns_limit_l_max     18
_refine_special_details     ?
_reflns_number_total     2664
_reflns_number_gt     2416
_reflns_threshold_expression     I>2\s(I)
_refine_ls_structure_factor_coef     Fsqd
_refine_ls_matrix_type     full
_refine_ls_R_factor_all     0.0415
_refine_ls_R_factor_gt     0.0379
_refine_ls_wR_factor_gt     0.1024
_refine_ls_wR_factor_ref     0.1053
_refine_ls_goodness_of_fit_ref     1.044
_refine_ls_restrained_S_all     1.044
_refine_ls_number_reflns     2664
_refine_ls_number_parameters     182
_refine_ls_number_restraints     0
_refine_ls_hydrogen_treatment     constr
_refine_ls_weighting_scheme     calc
_refine_ls_weighting_details
              'w=1/[\s^2^(Fo^2^)+(0.0605P)^2^+0.3358P] where P=(Fo^2^+2Fc^2^)/3'
_atom_sites_solution_hydrogens     geom
_atom_sites_solution_primary     direct
_atom_sites_solution_secondary     ?
_refine_ls_shift/su_max     0.000
_refine_ls_shift/su_mean     0.000
_refine_diff_density_max     0.254
_refine_diff_density_min     -0.214
_refine_ls_extinction_method     none
_refine_ls_extinction_coef     .
loop_
    _atom_type_symbol
    _atom_type_description
    _atom_type_scat_dispersion_real
    _atom_type_scat_dispersion_imag
    _atom_type_scat_source
    'C' 'C' 0.0181 0.0091
                         'International Tables Vol C Tables 4.2.6.8 and 6.1.1.4'
    'H' 'H' 0.0000 0.0000
                         'International Tables Vol C Tables 4.2.6.8 and 6.1.1.4'
    'O' 'O' 0.0492 0.0322
                         'International Tables Vol C Tables 4.2.6.8 and 6.1.1.4'
_computing_data_collection
;
CrysAlis PRO (Agilent, 2011)
;
_computing_cell_refinement
;
CrysAlis PRO (Agilent, 2011)
;
_computing_data_reduction
;
CrysAlis PRO (Agilent, 2011)
;
_computing_structure_solution
;
SIR2014 (Burla <i>et al.</i>,  2015)
;
_computing_structure_refinement
;
SHELXL2014 (Sheldrick, 2008)
;
_computing_molecular_graphics
;
ORTEP-3 for Windows (Farrugia, 2012) and DIAMOND (Brandenburg,
2006)
;
_computing_publication_material
;
<i>MarvinSketch</i> (ChemAxon, 2010) and publCIF (Westrip, 2010)
;
loop_
    _atom_site_type_symbol
    _atom_site_label
    _atom_site_fract_x
    _atom_site_fract_y
    _atom_site_fract_z
    _atom_site_U_iso_or_equiv
    _atom_site_adp_type
    _atom_site_calc_flag
    _atom_site_occupancy
    _atom_site_disorder_assembly
    _atom_site_disorder_group
    O O1 0.13803(10) 0.67272(7) 0.66818(5) 0.0210(2) Uani d 1 . .
    O O2 0.15964(12) 0.72775(8) 0.52430(6) 0.0313(2) Uani d 1 . .
    C C1 0.16397(14) 0.64322(11) 0.57962(7) 0.0211(2) Uani d 1 . .
    C C2 0.19557(13) 0.51127(11) 0.56003(7) 0.0199(2) Uani d 1 . .
    C C3 0.18389(13) 0.42253(10) 0.62585(7) 0.0199(2) Uani d 1 . .
    H H3 0.1980 0.3368 0.6115 0.024 Uiso calc 1 . .
    C C4 0.15055(13) 0.45668(10) 0.71666(7) 0.0184(2) Uani d 1 . .
    C C5 0.14038(13) 0.36959(11) 0.78810(8) 0.0206(2) Uani d 1 . .
    H H5 0.1504 0.2826 0.7763 0.025 Uiso calc 1 . .
    C C6 0.11585(13) 0.40976(11) 0.87544(8) 0.0217(2) Uani d 1 . .
    H H6 0.1078 0.3504 0.9233 0.026 Uiso calc 1 . .
    C C7 0.10299(13) 0.53744(11) 0.89331(7) 0.0213(2) Uani d 1 . .
    H H7 0.0880 0.5645 0.9538 0.026 Uiso calc 1 . .
    C C8 0.11176(13) 0.62546(11) 0.82380(7) 0.0204(2) Uani d 1 . .
    H H8 0.1033 0.7124 0.8360 0.025 Uiso calc 1 . .
    C C9 0.13313(13) 0.58337(10) 0.73620(7) 0.0181(2) Uani d 1 . .
    C C10 0.24056(14) 0.48424(11) 0.47093(8) 0.0219(2) Uani d 1 . .
    C C11 0.28627(14) 0.46381(11) 0.39787(8) 0.0213(2) Uani d 1 . .
    C C12 0.34093(13) 0.43519(11) 0.31108(7) 0.0191(2) Uani d 1 . .
    C C13 0.28464(13) 0.50208(11) 0.23036(8) 0.0214(2) Uani d 1 . .
    H H13 0.2132 0.5701 0.2333 0.026 Uiso calc 1 . .
    C C14 0.33248(14) 0.46968(12) 0.14599(8) 0.0227(3) Uani d 1 . .
    H H14 0.2941 0.5166 0.0919 0.027 Uiso calc 1 . .
    C C15 0.43582(13) 0.36949(11) 0.13914(8) 0.0215(2) Uani d 1 . .
    C C16 0.49343(14) 0.30434(11) 0.22028(8) 0.0229(2) Uani d 1 . .
    H H16 0.5653 0.2366 0.2172 0.027 Uiso calc 1 . .
    C C17 0.44814(14) 0.33623(11) 0.30511(8) 0.0218(2) Uani d 1 . .
    H H17 0.4897 0.2910 0.3595 0.026 Uiso calc 1 . .
    C C18 0.48231(15) 0.32959(13) 0.04694(8) 0.0286(3) Uani d 1 . .
    H H18A 0.4267 0.3821 -0.0027 0.043 Uiso calc 1 . .
    H H18B 0.4526 0.2417 0.0351 0.043 Uiso calc 1 . .
    H H18C 0.5978 0.3390 0.0486 0.043 Uiso calc 1 . .
loop_
    _atom_site_aniso_label
    _atom_site_aniso_U_11
    _atom_site_aniso_U_22
    _atom_site_aniso_U_33
    _atom_site_aniso_U_12
    _atom_site_aniso_U_13
    _atom_site_aniso_U_23
    O1 0.0288(4) 0.0177(4) 0.0170(4) 0.0023(3) 0.0054(3) 0.0017(3)
    O2 0.0459(6) 0.0265(5) 0.0239(4) 0.0070(4) 0.0132(4) 0.0074(3)
    C1 0.0237(6) 0.0236(6) 0.0164(5) 0.0020(4) 0.0046(4) 0.0019(4)
    C2 0.0189(5) 0.0235(6) 0.0170(5) 0.0023(4) 0.0016(4) -0.0011(4)
    C3 0.0198(5) 0.0201(5) 0.0195(5) 0.0020(4) 0.0018(4) -0.0012(4)
    C4 0.0168(5) 0.0201(5) 0.0179(5) 0.0009(4) 0.0009(4) 0.0001(4)
    C5 0.0202(5) 0.0193(5) 0.0217(5) 0.0006(4) 0.0008(4) 0.0021(4)
    C6 0.0211(5) 0.0252(6) 0.0182(5) -0.0015(4) 0.0003(4) 0.0051(4)
    C7 0.0205(5) 0.0282(6) 0.0148(5) -0.0019(4) 0.0007(4) -0.0009(4)
    C8 0.0216(5) 0.0207(5) 0.0187(5) -0.0006(4) 0.0018(4) -0.0017(4)
    C9 0.0183(5) 0.0194(5) 0.0163(5) 0.0001(4) 0.0013(4) 0.0023(4)
    C10 0.0223(5) 0.0241(5) 0.0189(5) 0.0014(4) 0.0018(4) -0.0002(4)
    C11 0.0213(5) 0.0226(5) 0.0197(5) -0.0006(4) 0.0013(4) -0.0009(4)
    C12 0.0191(5) 0.0214(5) 0.0169(5) -0.0036(4) 0.0027(4) -0.0027(4)
    C13 0.0196(5) 0.0231(6) 0.0209(5) 0.0012(4) 0.0013(4) -0.0014(4)
    C14 0.0218(5) 0.0292(6) 0.0164(5) -0.0008(5) -0.0006(4) 0.0012(4)
    C15 0.0191(5) 0.0278(6) 0.0178(5) -0.0054(4) 0.0030(4) -0.0048(4)
    C16 0.0211(5) 0.0231(6) 0.0250(6) 0.0013(4) 0.0053(4) -0.0022(4)
    C17 0.0229(5) 0.0238(6) 0.0184(5) -0.0002(4) 0.0021(4) 0.0023(4)
    C18 0.0274(6) 0.0394(7) 0.0200(6) -0.0036(5) 0.0062(5) -0.0074(5)
_geom_special_details
;
All e.s.d.'s (except the e.s.d. in the dihedral angle between two l.s. planes)
are estimated using the full covariance matrix. The cell e.s.d.'s are taken
into account individually in the estimation of e.s.d.'s in distances, angles
and torsion angles; correlations between e.s.d.'s in cell parameters are only
used when they are defined by crystal symmetry. An approximate (isotropic)
treatment of cell e.s.d.'s is used for estimating e.s.d.'s involving l.s.
planes.
;
loop_
    _geom_bond_atom_site_label_1
    _geom_bond_atom_site_label_2
    _geom_bond_site_symmetry_2
    _geom_bond_distance
    _geom_bond_publ_flag
    O1 C1 . 1.3713(13) ?
    O1 C9 . 1.3780(13) ?
    O2 C1 . 1.2053(14) ?
    C1 C2 . 1.4691(16) ?
    C2 C3 . 1.3592(15) ?
    C2 C10 . 1.4287(15) ?
    C3 C4 . 1.4339(14) ?
    C3 H3 . 0.9500 ?
    C4 C9 . 1.3941(15) ?
    C4 C5 . 1.4048(15) ?
    C5 C6 . 1.3820(15) ?
    C5 H5 . 0.9500 ?
    C6 C7 . 1.3946(17) ?
    C6 H6 . 0.9500 ?
    C7 C8 . 1.3887(16) ?
    C7 H7 . 0.9500 ?
    C8 C9 . 1.3847(15) ?
    C8 H8 . 0.9500 ?
    C10 C11 . 1.1995(16) ?
    C11 C12 . 1.4353(15) ?
    C12 C13 . 1.3978(16) ?
    C12 C17 . 1.4036(16) ?
    C13 C14 . 1.3873(15) ?
    C13 H13 . 0.9500 ?
    C14 C15 . 1.3945(17) ?
    C14 H14 . 0.9500 ?
    C15 C16 . 1.3958(16) ?
    C15 C18 . 1.5090(14) ?
    C16 C17 . 1.3833(15) ?
    C16 H16 . 0.9500 ?
    C17 H17 . 0.9500 ?
    C18 H18A . 0.9800 ?
    C18 H18B . 0.9800 ?
    C18 H18C . 0.9800 ?
loop_
    _geom_angle_atom_site_label_1
    _geom_angle_atom_site_label_2
    _geom_angle_atom_site_label_3
    _geom_angle_site_symmetry_1
    _geom_angle_site_symmetry_3
    _geom_angle
    _geom_angle_publ_flag
    C1 O1 C9 . . 122.56(9) ?
    O2 C1 O1 . . 117.33(10) ?
    O2 C1 C2 . . 125.32(10) ?
    O1 C1 C2 . . 117.35(9) ?
    C3 C2 C10 . . 123.44(11) ?
    C3 C2 C1 . . 119.92(10) ?
    C10 C2 C1 . . 116.62(10) ?
    C2 C3 C4 . . 120.84(10) ?
    C2 C3 H3 . . 119.6 ?
    C4 C3 H3 . . 119.6 ?
    C9 C4 C5 . . 118.20(10) ?
    C9 C4 C3 . . 118.30(10) ?
    C5 C4 C3 . . 123.46(10) ?
    C6 C5 C4 . . 120.34(11) ?
    C6 C5 H5 . . 119.8 ?
    C4 C5 H5 . . 119.8 ?
    C5 C6 C7 . . 119.99(10) ?
    C5 C6 H6 . . 120.0 ?
    C7 C6 H6 . . 120.0 ?
    C8 C7 C6 . . 120.84(10) ?
    C8 C7 H7 . . 119.6 ?
    C6 C7 H7 . . 119.6 ?
    C9 C8 C7 . . 118.38(10) ?
    C9 C8 H8 . . 120.8 ?
    C7 C8 H8 . . 120.8 ?
    O1 C9 C8 . . 117.06(10) ?
    O1 C9 C4 . . 120.72(9) ?
    C8 C9 C4 . . 122.22(10) ?
    C11 C10 C2 . . 176.53(12) ?
    C10 C11 C12 . . 178.19(12) ?
    C13 C12 C17 . . 118.68(10) ?
    C13 C12 C11 . . 120.89(10) ?
    C17 C12 C11 . . 120.39(10) ?
    C14 C13 C12 . . 120.37(11) ?
    C14 C13 H13 . . 119.8 ?
    C12 C13 H13 . . 119.8 ?
    C13 C14 C15 . . 121.24(10) ?
    C13 C14 H14 . . 119.4 ?
    C15 C14 H14 . . 119.4 ?
    C14 C15 C16 . . 118.05(10) ?
    C14 C15 C18 . . 121.64(11) ?
    C16 C15 C18 . . 120.29(11) ?
    C17 C16 C15 . . 121.42(11) ?
    C17 C16 H16 . . 119.3 ?
    C15 C16 H16 . . 119.3 ?
    C16 C17 C12 . . 120.21(10) ?
    C16 C17 H17 . . 119.9 ?
    C12 C17 H17 . . 119.9 ?
    C15 C18 H18A . . 109.5 ?
    C15 C18 H18B . . 109.5 ?
    H18A C18 H18B . . 109.5 ?
    C15 C18 H18C . . 109.5 ?
    H18A C18 H18C . . 109.5 ?
    H18B C18 H18C . . 109.5 ?
loop_
    _geom_torsion_atom_site_label_1
    _geom_torsion_atom_site_label_2
    _geom_torsion_atom_site_label_3
    _geom_torsion_atom_site_label_4
    _geom_torsion_site_symmetry_1
    _geom_torsion_site_symmetry_2
    _geom_torsion_site_symmetry_3
    _geom_torsion_site_symmetry_4
    _geom_torsion
    _geom_torsion_publ_flag
    C9 O1 C1 O2 . . . . 177.09(10) ?
    C9 O1 C1 C2 . . . . -3.21(15) ?
    O2 C1 C2 C3 . . . . -174.34(12) ?
    O1 C1 C2 C3 . . . . 5.98(16) ?
    O2 C1 C2 C10 . . . . 6.73(18) ?
    O1 C1 C2 C10 . . . . -172.95(10) ?
    C10 C2 C3 C4 . . . . 175.00(10) ?
    C1 C2 C3 C4 . . . . -3.86(17) ?
    C2 C3 C4 C9 . . . . -1.08(16) ?
    C2 C3 C4 C5 . . . . -178.62(10) ?
    C9 C4 C5 C6 . . . . -0.84(16) ?
    C3 C4 C5 C6 . . . . 176.70(10) ?
    C4 C5 C6 C7 . . . . -0.77(17) ?
    C5 C6 C7 C8 . . . . 1.12(17) ?
    C6 C7 C8 C9 . . . . 0.18(17) ?
    C1 O1 C9 C8 . . . . 177.74(10) ?
    C1 O1 C9 C4 . . . . -1.71(16) ?
    C7 C8 C9 O1 . . . . 178.68(9) ?
    C7 C8 C9 C4 . . . . -1.88(17) ?
    C5 C4 C9 O1 . . . . -178.37(9) ?
    C3 C4 C9 O1 . . . . 3.95(16) ?
    C5 C4 C9 C8 . . . . 2.21(16) ?
    C3 C4 C9 C8 . . . . -175.47(10) ?
    C17 C12 C13 C14 . . . . 0.91(16) ?
    C11 C12 C13 C14 . . . . -176.91(10) ?
    C12 C13 C14 C15 . . . . 0.70(17) ?
    C13 C14 C15 C16 . . . . -1.63(17) ?
    C13 C14 C15 C18 . . . . 177.00(11) ?
    C14 C15 C16 C17 . . . . 0.99(17) ?
    C18 C15 C16 C17 . . . . -177.67(10) ?
    C15 C16 C17 C12 . . . . 0.60(18) ?
    C13 C12 C17 C16 . . . . -1.54(17) ?
    C11 C12 C17 C16 . . . . 176.28(10) ?
loop_
    _geom_hbond_atom_site_label_D
    _geom_hbond_atom_site_label_H
    _geom_hbond_atom_site_label_A
    _geom_hbond_site_symmetry_A
    _geom_hbond_distance_DH
    _geom_hbond_distance_HA
    _geom_hbond_distance_DA
    _geom_hbond_angle_DHA
    C7 H7 O2 4_576 0.95 2.48 3.1425(14) 127
    C13 H13 Cg1 3_566 0.95 2.94 3.4416(12) 115
    C5 H5 Cg2 4_566 0.95 3.00 3.7780(13) 140
_shelx_hkl_file
;
   0   0  -1 37.2945 12.4536   1
   0   0  -2 392797. 1276.60   1
   0   0  -3-3.91469 33.7921   1
   0   0  -4 2479.13 154.254   1
   0   0  -5-5.85775 53.5633   1
   0   0  -6 2595.72 200.866   1
   0   0  -7-19.6695 76.1821   1
   0   0  -7 56.7635 31.7013   2
   0   0  -8 198.402 100.022   1
   0   0  -9 16.6228 71.2805   1
   0   0 -10 172.243 105.517   1
   0   0 -11 72.8849 120.206   1
   0   0 -12 50959.0 1239.83  11
   0   0 -13 23.5770 109.314  11
   0   0 -14 1717.16 247.440  11
   0   0 -15 60.3692 96.8589  11
   0   0  16 4352.57 339.665   6
   0   0  17 4.18690 65.5001   6
   0  -1   0 42.3060 9.24598   1
   0   1   1 72210.0 414.048   3
   0  -1  -1 71721.4 434.331   1
   0   1  -2 43000.2 320.815   2
   0   1  -2 43337.6 402.165   1
   0  -1  -2 42878.4 453.308   1
   0  -1  -3 82882.5 768.355   1
   0   1  -3 83003.7 513.728   2
   0   1  -3 83146.7 706.490   1
   0  -1  -4 8914.20 294.782   1
   0   1  -4 8360.96 188.274   2
   0   1  -4 8672.35 272.255   1
   0   1  -5 31295.2 586.859   1
   0  -1  -5 30757.5 619.583   1
   0   1  -5 31076.2 405.504   2
   0   1  -6 67968.7 974.193   1
   0  -1  -6 67579.7 1024.66   1
   0   1  -6 69092.8 659.182   2
   0   1  -7 104082. 1335.37   1
   0  -1  -7 105870. 1397.50   1
   0   1  -8 82.1686 78.6060   1
   0  -1  -8-3.82924 71.7387   1
   0  -1  -9 8924.30 486.379   1
   0   1  -9 8670.29 461.414   1
   0   1 -10 9589.92 519.264   1
   0  -1 -10 9798.65 541.477   1
   0  -1 -11 32535.2 1038.44   1
   0   1 -11 33767.1 962.477  11
   0   1 -11 33274.3 958.802   9
   0  -1 -12 39141.6 1055.51  11
   0   1 -12 40991.3 1121.41  11
   0  -1 -12 40803.4 1202.95   1
   0   1 -12 40039.0 1112.91   9
   0  -1 -13 4552.83 377.437  11
   0   1 -13 4838.22 411.172  11
   0  -1 -14 12247.1 605.533  11
   0   1 -14 13284.9 659.344  11
   0   1 -15-39.8522 102.409  11
   0  -1 -15 93.3443 90.3769  11
   0   1  16 5408.09 354.443   6
   0  -1  16 6404.54 409.147   6
   0   1 -16 6028.12 384.286  11
   0   1  17 169.188 74.4764   6
   0  -1  17 207.863 91.6377   6
   0  -1  18 4317.32 201.393   6
   0  -2  -2 37775.1 464.634   1
   0  -2  -3 46104.7 609.043   1
   0  -2  -4 125821. 1141.85   1
   0   2  -4 124286. 999.892   1
   0   2  -5 151.903 56.7653   1
   0  -2  -5 390.758 87.2291   1
   0   2  -6 195332. 1623.09   1
   0  -2  -6 196777. 1788.48   1
   0   2  -7 240510. 1991.15   1
   0  -2  -7 239083. 2163.94   1
   0  -2  -8 60450.8 1180.87   1
   0   2  -8 62268.3 1111.76   1
   0  -2  -9 6397.55 421.202   1
   0  -2 -10 664.959 164.304   1
   0  -2 -11 45882.8 1238.84   1
   0   2 -11 45449.5 1129.52  11
   0  -2 -11 43876.5 1021.06  11
   0   2 -11 46907.8 1174.97   9
   0   2  12 9292.09 539.655   8
   0  -2 -12 8969.18 493.518  11
   0   2 -12 9107.10 542.001  11
   0   2  13 54816.0 1289.12   8
   0  -2 -13 57869.8 1247.22  11
   0   2 -13 55715.3 1355.10  11
   0   2  14 228.938 124.749   8
   0   2 -14 246.675 131.173  11
   0  -2 -14 275.536 115.299  11
   0   2 -15 2427.51 277.744  11
   0   2  16 1168.70 154.688   6
   0   2 -16 1344.94 192.054  11
   0  -2  16 1226.27 203.049   6
   0   2  17 14.7289 32.4957   6
   0  -2  17 130.151 78.1629   6
   0   3   0 5.83212 43.7783   3
   0  -3   0 98.3559 23.4731   1
   0  -3   1 61715.8 378.906   1
   0  -3  -1 60960.8 528.268   1
   0  -3  -2 6998.25 219.078   1
   0   3   2 7043.69 227.055   3
   0  -3  -3 79293.9 847.196   1
   0  -3  -4 2150.22 162.219   1
   0  -3  -5 16512.8 492.843   1
   0  -3  -6 55610.5 989.812   1
   0  -3  -7 61517.2 1134.65   1
   0  -3  -8 137987. 1833.04   1
   0  -3  -9 1129.29 190.157   1
   0  -3 -10 7174.59 479.436   1
   0   3 -11 61176.7 1374.93   9
   0   3  11 56906.1 1242.58   5
   0  -3 -11 61411.5 1441.15   1
   0   3 -11 59978.1 1308.41  11
   0   3 -12 1644.61 242.579  11
   0   3  12 2065.23 278.610   8
   0   3 -13 14686.2 694.093  11
   0   3  13 14258.3 690.644   8
   0   3 -14 626.861 169.783  11
   0   3  14 779.086 181.126   8
   0   3  15 3206.33 288.126   8
   0  -3  15 2821.93 303.882   6
   0   3 -15 3220.90 303.464  11
   0   3 -16 3213.61 265.069  11
   0  -3  16 3175.53 285.097   6
   0   3  16 3633.19 244.973   8
   0  -3  17-32.1248 73.9279   6
   0   4   0 435.949 80.0707   3
   0  -4   0 5291.28 136.081   1
   0   4  -1 113738. 1130.85   3
   0   4   1 111054. 1036.47   3
   0  -4  -1 109139. 770.689   1
   0   4  -2 199700. 1581.07   3
   0  -4  -2 197806. 1224.26   1
   0   4  -3 2086.33 181.770   3
   0  -4  -3 2329.77 156.234   1
   0  -4  -4 141783. 1339.47   1
   0  -4  -5 2795.24 212.720   1
   0  -4  -6 29747.1 744.176   1
   0  -4  -7 53640.8 1086.38   1
   0  -4  -8 21484.2 742.092   1
   0  -4  -9 3647.81 332.841   1
   0  -4 -10 793.407 182.534   1
   0   4 -10 1132.52 187.917   9
   0   4  10 920.557 189.713   5
   0   4  11 2324.31 282.125   5
   0   4 -11 2429.03 274.084  11
   0   4  12 2622.01 322.767   8
   0   4  12 2712.94 298.741   5
   0   4 -12 2567.52 291.056  11
   0   4  13 17459.4 692.222   5
   0   4  13 17142.3 765.479   8
   0   4 -13 17752.3 735.101  11
   0   4  14 3148.43 319.997   8
   0   4 -14 3035.88 301.961  11
   0  -4  15 2697.60 278.568   6
   0   4  15 2803.88 265.783   8
   0   4 -15 2749.39 262.912  11
   0  -4  16 28763.0 729.334   6
   0   4  16 26752.5 644.202   8
   0  -4  17 41.7978 46.4610   6
   0   5   0 32.2768 66.6451   3
   0   5  -1 131058. 1387.83   3
   0   5   1 133737. 1307.15   3
   0   5  -2 15514.2 497.299   3
   0  -5  -2 14742.2 349.274   1
   0   5   2 15084.4 446.310   3
   0  -5  -3 4369.01 222.453   1
   0   5  -3 4747.77 294.706   3
   0   5  -4 87990.2 1313.75   3
   0  -5  -4 86522.0 1085.61   1
   0   5  -5 10543.3 479.517   3
   0  -5  -5 9923.09 407.429   1
   0  -5  -6 9670.38 440.807   1
   0  -5  -7 41897.3 982.318   1
   0  -5  -8 52070.4 1167.42   1
   0  -5  -9 33056.1 983.581   1
   0   5   9 34848.4 1029.81  12
   0   5   9 34797.3 1033.53   5
   0  -5 -10 8833.31 524.023   1
   0   5  10 9907.43 580.590  12
   0   5  10 9619.99 571.518   5
   0   5 -10 9286.32 486.438  11
   0   5 -11 17143.5 688.271  11
   0   5  11 18084.2 777.393   5
   0   5 -12 10298.6 544.999  11
   0   5  12 10054.8 608.180   8
   0   5  12 10670.9 589.628   5
   0   5 -13 20120.5 736.658  11
   0  -5  13 20335.7 778.404   6
   0   5  13 20355.0 828.852   8
   0   5  13 19941.8 754.440   5
   0   5  14 50.5350 82.0438   5
   0   5  14 13.8004 102.431   8
   0  -5  14 256.520 112.863   6
   0   5 -14 111.084 89.9621  11
   0  -5  15 1909.46 210.868   6
   0   5  15 2344.06 240.014   8
   0   5 -15 2213.47 205.017  11
   0  -5  16 11350.2 372.472   6
   0   5  16 10970.3 388.929   8
   0   6   0 113715. 1403.16   3
   0   6  -1 35046.0 804.583   3
   0   6   1 34484.6 760.797   3
   0   6  -2 418.860 111.408   3
   0   6   2 361.219 101.458   3
   0   6  -3 26624.5 749.888   3
   0   6  -4 706.397 151.963   3
   0   6  -5 10544.6 520.735   3
   0   6  -6 28.1978 85.9957   3
   0   6  -7 1581.60 236.746   3
   0   6   8 103757. 1779.01  12
   0   6  -8 103512. 1813.08   3
   0   6   9 5602.37 447.816   5
   0   6   9 6154.14 460.349  12
   0   6  10 3809.24 384.930   5
   0   6  10 3577.45 379.550  12
   0   6  11 32918.7 1071.84   5
   0   6 -11 32349.7 898.790  11
   0   6  12 6287.69 477.721   8
   0   6  12 5694.83 436.994   5
   0   6 -12 6613.03 401.299  11
   0   6  13 2949.47 295.666   5
   0  -6  13 2734.61 262.072   6
   0   6  13 2882.77 317.765   8
   0   6 -13 2896.40 255.269  11
   0   6 -14 2179.71 196.514  11
   0  -6  14 2021.21 200.119   6
   0   6  14 2087.44 221.046   5
   0   6  14 2062.86 250.078   8
   0   6  15-64.5583 95.6775   8
   0   6  15 73.8086 61.6977   5
   0   6  16 15283.5 390.012   8
   0   7   0 123.855 91.1250   3
   0   7   1 2935.71 253.004   3
   0   7  -1 2728.72 258.546   3
   0   7   2 2803.10 243.662   3
   0   7  -2 2785.07 267.937   3
   0   7  -3 35160.6 943.588   3
   0   7  -4 10013.6 522.886   3
   0   7  -5 47836.4 1179.51   3
   0   7   6 2581.07 291.129  12
   0   7  -6 2093.80 269.428   3
   0   7  -7 7292.98 491.117   3
   0   7   7 6936.20 476.419  12
   0   7   8 16878.4 757.395  12
   0   7   8 17333.9 786.666   5
   0   7   9 16852.2 793.773   5
   0   7   9 17875.2 791.957  12
   0   7  10 75321.9 1625.92  12
   0   7  10 77590.9 1679.89   5
   0   7  11 10402.2 607.747   8
   0   7  11 10556.8 609.133   5
   0   7  12 20955.2 816.296   8
   0   7  12 21039.0 801.596   5
   0   7  13 54.4621 91.2803   8
   0   7  13 20.1409 98.8908   5
   0   7  14 12.0875 74.4422   5
   0   7  14-36.1727 79.2177   8
   0   7  15 2659.03 193.648   8
   0   8   0-35.9218 76.7002   3
   0   8   1 46258.6 1052.34   3
   0   8  -1 46286.3 1094.86   3
   0   8  -2 30964.9 906.272   3
   0   8  -3 158364. 2232.98   7
   0   8  -3 157671. 2113.34   3
   0   8  -4 6972.55 466.258   3
   0   8   4 6231.73 430.360  12
   0   8  -4 6715.10 476.180   7
   0   8  -5 55462.8 1309.94   3
   0   8   5 54009.5 1279.00  12
   0   8  -5 53919.4 1329.11   7
   0   8   6 366.158 142.511   5
   0   8  -6 324.483 158.505   7
   0   8   6 340.254 137.710  12
   0   8  -7 151.762 124.581   7
   0   8   7-32.2098 118.829   5
   0   8  -8 148.498 134.205   7
   0   8   8 227.805 145.665   5
   0   8   8 183.586 137.900  12
   0   8   9 532.653 197.231   5
   0   8   9 536.324 174.506  12
   0   8  10 7105.08 485.926   8
   0   8  10 7749.49 527.370   5
   0   8  11 53.8598 109.757   8
   0   8  11 38.0396 120.300   5
   0   8  12 726.122 165.216   8
   0   8  12 519.947 150.354   5
   0   8  13-2.94388 75.0894   5
   0   8  13 14.9063 73.9827   8
   0   8  14 5016.09 249.075   5
   0   8  14 4958.28 265.683   8
   0   9   0 47.3974 119.670   7
   0   9   0-184.730 118.853   3
   0   9   1 496.096 175.413   7
   0   9  -1 304.663 152.084   7
   0   9  -2 1344.77 247.019   7
   0   9   2 1328.10 226.313   7
   0   9   3 233802. 2611.42   7
   0   9  -3 234756. 2880.85   7
   0   9   3 230519. 2548.91  12
   0   9  -4 52297.7 1362.60   7
   0   9   4 52401.5 1191.98   7
   0   9   4 51717.8 1237.33   5
   0   9   4 52011.8 1254.65  12
   0   9   5 23445.3 862.561   5
   0   9  -5 24384.1 926.718   7
   0   9   5 23862.6 876.435  12
   0   9   6 27860.6 965.110   5
   0   9  -6 28464.9 976.158   7
   0   9   6 27162.1 943.303  12
   0   9  -7 5906.57 437.796   7
   0   9   7 6570.79 428.971   8
   0   9   7 6413.68 476.638   5
   0   9   7 6348.75 460.990  12
   0   9   8 11323.1 565.999   8
   0   9   8 10852.2 598.720  12
   0   9   8 11121.5 618.735   5
   0   9  -8 11464.9 560.204   7
   0   9   9 5581.11 400.423   8
   0   9   9 5399.87 426.301   5
   0   9   9 5072.64 405.136  12
   0   9  10 873.065 186.764   5
   0   9  10 683.426 150.493   8
   0   9  11 6215.04 400.368   5
   0   9  11 6205.26 372.630   8
   0   9  12 439.567 116.729   5
   0   9  12 530.197 116.771   8
   0   9  13 1470.15 135.187   8
   0   9  13 1841.39 161.117   5
   0  10   0 5587.43 451.467   7
   0  10  -1 1476.30 257.581   7
   0  10   1 1234.07 225.803   7
   0  10  -2 237.245 157.386   7
   0  10   2 175.225 138.447   7
   0  10   3 134226. 1979.19   7
   0  10   3 126773. 1876.44  12
   0  10  -3 130688. 2152.45   7
   0  10  -4 16106.1 761.073   7
   0  10   4 16071.7 676.197  12
   0  10   4 16066.0 647.664   7
   0  10   5 9024.53 512.413  12
   0  10  -5 9258.22 562.640   7
   0  10   5 9426.58 519.992   5
   0  10   6 1888.10 252.566   5
   0  10   6 1947.58 252.578  12
   0  10  -6 1743.12 252.446   7
   0  10  -7 7660.32 458.359   7
   0  10   7 8208.24 482.242  12
   0  10   7 7724.52 476.312   5
   0  10   8 13053.8 598.239   5
   0  10  -8 12607.7 527.375   7
   0  10   8 12870.0 580.383  12
   0  10   9 35378.8 930.414   5
   0  10   9 35851.5 791.256   8
   0  10  10 21070.7 661.439   5
   0  10  10 20048.5 546.396   8
   0  10  11 4386.98 272.395   5
   0  10  11 4200.84 216.336   8
   0  10  12 366.759 73.2530   5
   0  11   0-78.9045 141.973   7
   0  11  -1-73.4343 152.747   7
   0  11   1-73.6786 133.840   7
   0  11  -2 10382.9 584.802   7
   0  11   2 10463.8 546.110   7
   0  11   3 21157.6 729.958   7
   0  11  -3 21712.4 830.662   7
   0  11   4 55732.3 1075.92   7
   0  11  -4 54493.0 1271.52   7
   0  11   5 421.272 117.064  12
   0  11  -5 371.621 135.832   7
   0  11  -6 747.150 157.677   7
   0  11   6 734.209 137.397  12
   0  11   6 623.628 126.038   5
   0  11   7 9246.86 418.665   5
   0  11  -7 9987.91 445.088   7
   0  11  -8 809.720 117.829   7
   0  11   8 1029.76 143.926   5
   0  11   9 14764.0 454.061   5
   0  11  10 8765.04 297.593   5
   0  12   0 1276.25 197.032   7
   0  12   1 1952.02 224.993   7
   0  12  -1 2123.35 250.291   7
   0  12  -2 374.713 132.043   7
   0  12   2 437.633 124.903   7
   0  12  -3 129.830 112.931   7
   0  12   3 224.747 93.5631   7
   0  12  -4 2992.65 262.098   7
   0  12  -5 245.397 100.735   7
   0  12  -6 20.1043 62.2931   7
   0  12  -7 364.831 65.5820   7
   0  13   0 10.2510 59.6018   7
   0  13  -1 22288.3 544.302   7
   0  13   1 20687.7 483.946   7
   0  13  -2 9259.29 350.737   7
   0  13  -3 3990.66 222.178   7
   0  13  -4 3056.61 178.491   7
  -1   0  18 47493.2 689.183   6
  -1   0  17-72.2924 77.0487   6
   1   0 -16 575.425 140.872  11
   1   0 -15 2.09692 104.241  11
   1   0 -14 4079.36 361.340  11
   1   0 -13-6.38914 96.3871  11
   1   0 -13 1674.42 235.579   9
   1   0 -12 77537.6 1496.63   9
   1   0 -12 81142.7 1528.93  11
   1   0  -9 33.0319 51.4956   2
   1   0  -9-11.9614 72.5639   1
   1   0  -8 63304.2 1170.51   1
   1   0  -8 64215.3 925.171   2
   1   0  -7-11.8298 54.0865   1
   1   0  -7-21.8898 37.1132   2
   1   0  -6 269.727 63.7853   2
   1   0  -6 276.987 81.1709   1
   1   0  -5 10.6156 35.7060   2
   1   0  -5 89.9551 60.9824   1
   1   0  -4 2057.36 143.810   1
   1   0  -2 111355. 716.454   2
   1   0  -1 72.9077 11.2693   3
   1   0  -1 15.9580 22.2419   2
   1   0   0 135166. 616.590   2
  -1   0  -1-3.31023 18.3544   1
  -1   0  -2 52580.9 538.571   1
  -1   0  -3 3.76697 44.4459   1
  -1   0  -4 57172.7 769.386   1
  -1   0  -5 282.778 77.5284   1
  -1   0  -6 32634.3 720.774   1
  -1   0  -7-15.8210 71.1334   1
  -1   0  -8 2023.92 223.830   1
  -1   0  -9 74.9703 83.7335   1
  -1   0 -10 346.807 132.641   1
  -1   0 -11-184.055 104.465  11
  -1   0 -11 32.7643 77.9823   1
  -1   0 -12 315373. 3113.59  11
  -1   0 -13 124.193 128.165  11
  -1   0 -14 72926.8 1505.76  11
   1   0  15-54.6371 120.356   6
   1   0  16 3251.94 277.461   6
   1   0  17 78.6165 66.2706   6
  -1  -1  18 1503.44 132.081   6
  -1   1  17 1142.58 148.632   6
  -1  -1  17 1524.57 182.617   6
   1  -1 -16 3158.41 259.294  11
   1   1 -16 3441.44 296.237  11
   1   1 -15 4628.99 377.202  11
   1  -1 -15 5240.37 368.542  11
   1   1 -14 42249.3 1167.67  11
   1  -1 -14 43404.0 1104.75  11
   1   1 -13 12243.4 633.069   9
   1   1 -13 12041.3 628.190  11
   1  -1 -13 11943.3 574.191   9
   1  -1 -13 12755.3 614.621  11
   1  -1 -12 172360. 2177.10  11
   1  -1 -12 167915. 2103.34   9
   1   1 -12 173903. 2320.14   9
   1  -1 -10 94366.1 1671.59   1
   1  -1  -9 29231.0 691.980   2
   1  -1  -9 29586.7 874.610   1
   1   1  -8 51697.0 806.674   2
   1  -1  -8 49590.4 1034.79   1
   1  -1  -7 6676.22 352.644   1
   1   1  -7 6638.76 278.762   2
   1   1  -6 11567.6 340.663   2
   1  -1  -6 11288.8 415.615   1
   1  -1  -5 14603.6 420.389   1
   1   1  -5 14385.4 355.238   2
   1  -1  -4 217.672 59.2173   1
   1   1  -4 200.489 53.9543   2
   1   1  -3 96529.9 794.752   2
   1  -1  -3 98899.2 822.346   1
   1  -1  -2 12315.3 244.983   1
   1   1  -2 11490.1 252.508   2
   1   1  -1 154403. 861.098   2
   1   1  -1 154206. 738.077   3
  -1  -1  -1 9069.84 207.645   1
  -1   1  -1 9590.57 164.246   1
  -1  -1  -2 431916. 1690.35   1
  -1   1  -2 434000. 1417.82   1
  -1  -1  -3 3032.35 165.580   1
  -1   1  -3 494.701 69.0947   1
  -1   1  -4 155672. 1208.17   1
  -1  -1  -4 158667. 1328.56   1
  -1  -1  -5-8.02380 50.8847   1
  -1   1  -5 112.491 63.9773   1
  -1   1  -6 114738. 1302.43   1
  -1  -1  -6 117042. 1406.21   1
  -1   1  -7 13210.1 488.868   1
  -1  -1  -7 13394.4 526.190   1
  -1   1  -8 997.329 162.312   1
  -1  -1  -8 873.480 162.280   1
  -1  -1  -9 871.124 171.249   1
  -1   1  -9 902.526 163.155   1
  -1  -1 -10 8747.32 525.550   1
  -1   1 -10 8647.43 498.015   1
  -1   1 -11 40363.7 1084.11  11
  -1  -1 -11 40979.3 1055.77  11
  -1   1 -11 37448.3 1082.96   1
  -1  -1 -11 39496.3 1157.62   1
   1   1  11 38236.5 1044.37   8
  -1   1 -12 2888.43 319.636  11
  -1  -1 -12 3117.18 316.560  11
   1   1  12 3512.35 335.678   8
  -1   1 -13 121059. 1977.93  11
  -1  -1 -13 119585. 1902.20  11
   1   1  13 121594. 1870.43   8
   1   1  14 23.8127 119.572   6
  -1   1 -14 82.4573 117.041  11
   1   1  15 2159.77 256.825   6
   1  -1  15 2801.05 315.447   6
   1   1  16 2912.90 253.902   6
   1  -1  16 3441.95 291.168   6
   1  -1  17 404.507 97.6038   6
   1   1  17 484.248 85.0916   6
  -1  -2  18 20698.3 447.427   6
  -1  -2  17 31.3894 79.7881   6
   1   2 -17 151.516 79.2159  11
   1   2 -16 1243.80 189.348  11
   1   2 -15 358.662 131.514  11
   1  -2 -15 292.200 109.353  11
   1  -2 -14 984.170 174.755  11
  -1   2  14 1043.90 191.648   8
   1   2 -14 881.335 190.642  11
  -1   2  13 12491.5 605.103   8
   1  -2 -13 12688.3 575.130  11
   1   2 -13 11860.1 629.752  11
   1   2 -13 12389.2 652.380   9
   1   2 -12 391435. 3558.89   9
   1  -2 -12 379617. 3070.22  11
   1   2 -11 16791.7 709.696   9
   1   2 -11 16909.5 693.321   4
   1  -2 -10 2761.33 240.246   2
   1  -2 -10 2839.32 300.255   1
   1  -2  -9 117.397 87.8599   1
   1  -2  -8 54124.8 1095.32   1
   1   2  -7 269.782 63.0783   2
   1  -2  -7 218.579 86.5959   1
   1  -2  -6 81401.2 1125.04   1
   1   2  -6 81783.1 916.050   2
   1  -2  -5 631.230 100.328   1
   1   2  -5 738.698 89.7616   2
   1  -2  -4 60492.3 771.577   1
   1  -2  -3 2591.58 142.050   1
  -1   2   2 72639.6 472.262   3
   1  -2  -2 71873.7 586.002   1
  -1   2   1 331456. 1047.99   3
  -1  -2   0 143034. 835.740   1
  -1   2  -1 91231.7 362.480   1
  -1  -2  -1 89756.2 733.353   1
  -1  -2  -2 300.798 65.7852   1
  -1   2  -2 625.537 50.9244   1
  -1  -2  -3 1491.24 129.149   1
  -1   2  -3 1429.35 94.4342   1
  -1  -2  -4 150516. 1364.73   1
  -1   2  -4 149770. 1112.29   1
  -1   2  -5 230.134 61.5747   1
  -1  -2  -5 378.632 103.141   1
  -1   2  -6 123644. 1299.05   1
  -1  -2  -6 124887. 1512.10   1
  -1   2  -7 1032.36 141.187   1
  -1  -2  -7 1084.78 165.220   1
  -1   2  -8 75130.6 1230.28   1
  -1  -2  -8 77935.0 1394.79   1
  -1   2  -9 14946.6 589.779   1
  -1  -2  -9 15676.7 671.588   1
  -1   2 -10 148.402 87.6065   1
  -1  -2 -10 76.3906 92.1772   1
  -1  -2 -11 103366. 1642.04  11
  -1  -2 -11 104615. 1903.80   1
  -1   2 -11 110148. 1796.23  11
   1   2  11 104844. 1809.75   8
  -1  -2 -12 71587.6 1412.45  11
  -1   2 -12 72472.4 1516.73  11
   1   2  12 69994.7 1516.12   8
  -1   2 -13 252193. 2857.40  11
   1   2  13 255918. 2848.19   8
  -1   2 -14 7745.09 500.025  11
   1   2  14 7609.17 458.472   6
   1  -2  14 7833.65 528.358   6
   1   2  14 8018.10 484.259   8
   1  -2  15-43.6083 136.127   6
   1   2  15 243.898 103.335   6
   1   2  15 10.8118 79.7171   8
   1   2  16-55.9882 57.6669   6
   1  -2  16 111.228 83.2996   6
   1  -2  17 6801.96 318.251   6
  -1  -3  17 112.891 75.8029   6
   1   3 -16 1763.08 206.802  11
  -1   3  15-78.4347 83.1746   8
   1   3 -15 62.6068 102.389  11
   1   3 -14-33.2442 109.341  11
  -1   3  14-99.6040 107.075   8
   1   3 -13 53751.2 1352.78   9
   1   3 -13 54773.9 1331.20  11
   1   3 -12 165571. 2358.92   9
   1   3 -11 1757.38 247.294   4
   1   3 -11 1443.32 226.959   9
   1  -3 -10 13728.4 657.002   1
   1  -3  -9 682.274 161.175   1
   1  -3  -8 18347.9 654.015   1
   1  -3  -7 64181.2 1127.22   1
   1  -3  -6 506.540 109.173   1
   1  -3  -5 62024.7 902.418   1
   1  -3  -4 18315.0 434.188   1
   1  -3  -3 42610.1 567.231   1
   1   3  -3 42450.3 678.093   3
   1  -3  -2 209.551 40.2943   1
  -1   3   2 177.496 42.1556   3
  -1   3   1 761257. 2121.71   3
  -1  -3   0 448338. 1647.72   1
  -1   3   0 447677. 1747.24   3
  -1  -3  -1 67169.2 701.433   1
   1   3   1 67249.0 764.169   3
  -1  -3  -2 24264.3 471.854   1
  -1  -3  -3 15099.7 411.436   1
  -1   3  -3 12371.3 231.523   1
  -1  -3  -4 46792.9 800.428   1
  -1   3  -4 46758.9 569.802   1
  -1   3  -5 22213.0 458.437   1
  -1  -3  -5 21392.9 601.536   1
  -1   3  -6 301316. 1924.72   1
  -1  -3  -6 295976. 2408.31   1
  -1   3  -7 590.793 102.683   1
  -1  -3  -7 626.688 147.960   1
  -1   3  -8 12123.8 474.189   1
  -1  -3  -8 10747.4 537.360   1
  -1  -3  -9 11445.8 587.224   1
  -1   3 -10 4026.30 328.666  11
  -1  -3 -10 4173.97 375.952   1
   1   3  10 4180.47 373.708   8
   1   3  11 826.904 198.930   8
  -1   3 -11 758.223 160.706  11
  -1  -3 -11 504.778 168.067   1
   1   3  11 448.264 152.090   5
   1   3  12 1808.86 234.191   5
  -1   3 -12 2025.92 264.938  11
   1   3  12 1794.26 267.469   8
   1   3  13 39797.6 1153.20   8
  -1   3 -13 37684.1 1090.24  11
  -1   3 -14 1638.29 231.447  11
   1  -3  14 1890.10 264.698   6
   1   3  14 1876.87 244.515   8
   1  -3  15 45052.7 1120.85   6
   1   3  15 44816.9 1012.67   8
   1  -3  16 5576.40 346.117   6
   1   3  16 5418.43 282.178   8
   1  -3  17 1182.99 132.810   6
  -1  -4  17 9864.96 332.549   6
  -1  -4  16 189.122 93.2514   6
   1   4 -16 130.098 85.9011  11
  -1   4  16 144.953 72.1684   8
   1   4 -15 16017.6 631.218  11
  -1   4  15 15493.9 603.310   8
  -1   4  14 3659.10 343.033   8
   1   4 -14 3249.52 320.631  11
  -1   4  13 27778.7 854.836   5
   1   4 -13 27033.9 918.665  11
  -1   4  12 47522.4 1174.93   5
   1   4 -12 48587.3 1273.82   9
   1   4 -11 23842.9 838.614   4
  -1   4  11 22798.0 823.446   5
   1   4 -11 21375.0 795.111   3
   1   4 -11 23381.8 865.878   9
   1   4 -10 4058.33 334.624   4
  -1   4  10 4711.02 378.079  12
   1   4 -10 4362.38 362.072   9
   1  -4 -10 4133.63 365.910   1
   1  -4  -9 1218.45 194.764   1
   1  -4  -8 1664.49 206.723   1
   1  -4  -7 17846.3 605.978   1
   1  -4  -6 149929. 1598.73   1
   1   4  -5 230885. 2020.71   3
   1  -4  -5 234246. 1801.90   1
   1  -4  -4 26004.0 531.327   1
   1   4  -4 26369.3 642.271   3
   1   4  -3 76788.7 1039.67   3
   1  -4  -3 76524.5 777.568   1
   1   4  -2 141726. 1357.94   3
   1  -4  -2 142852. 832.644   1
  -1   4   2 143718. 1074.07   3
   1   4  -1 221142. 1630.88   3
  -1  -4   1 218739. 1228.00   1
  -1   4   1 221214. 1370.99   3
   1   4   0 8503.97 314.744   3
  -1   4   0 7906.61 277.955   3
  -1  -4   0 8331.93 252.318   1
  -1   4  -1 168194. 1357.47   3
   1   4   1 168201. 1386.70   3
  -1  -4  -1 168847. 1221.23   1
  -1  -4  -2 66372.3 831.770   1
   1   4   2 65314.7 878.053   3
  -1  -4  -3 3952.55 227.823   1
  -1  -4  -4 77983.2 1088.83   1
  -1  -4  -5 58439.1 1027.21   1
  -1  -4  -6 67037.5 1195.48   1
  -1  -4  -7 534.051 135.720   1
  -1  -4  -8 25.4271 70.3245   1
  -1  -4  -9 9013.72 532.745   1
   1   4  10 5056.69 421.190   8
   1   4  10 4921.40 400.351   5
  -1  -4 -10 5008.61 414.935   1
  -1   4 -10 5308.69 380.769  11
   1   4  11 10881.3 628.024   8
  -1   4 -11 9888.42 537.067  11
   1   4  11 10004.2 575.382   5
   1   4  12 199.860 120.809   5
   1  -4  12 275.584 155.823   6
  -1   4 -12 168.288 94.4515  11
   1   4  12 414.030 156.311   8
   1   4  13 654.682 168.477   5
  -1   4 -13 654.181 161.980  11
   1  -4  13 469.236 162.562   6
   1   4  13 684.390 191.538   8
   1   4  14 715.235 174.949   8
   1  -4  14 958.986 198.155   6
   1   4  15 3103.84 274.862   8
   1  -4  15 3135.21 289.453   6
   1  -4  16 125.560 76.2451   6
   1   4  16 22.4808 58.8167   8
  -1   5  16 424.955 93.4196   8
   1   5 -16 276.589 80.6221  11
  -1  -5  16 404.702 89.2340   6
  -1  -5  15 2453.71 229.919   6
  -1   5  15 2488.40 244.892   8
   1   5 -15 2411.43 226.463  11
  -1   5  14 45.5293 105.464   8
  -1   5  14 54.7055 84.3059   5
   1   5 -14 78.3895 76.9362  11
  -1   5  13 454.171 155.325   8
  -1   5  13 475.921 138.636   5
   1   5 -13 404.528 127.788  11
   1   5 -12 19228.6 749.935  11
  -1   5  12 18405.3 763.074   5
  -1   5  11 14600.1 694.406   5
   1   5 -11 15523.7 702.461   9
  -1   5  11 15318.8 723.708  12
  -1   5  10 682.807 180.715  12
   1   5 -10 1038.33 187.543   4
   1   5 -10 930.539 179.886   9
   1   5 -10 895.739 185.202   3
   1  -5  -9 38823.0 1034.98   1
   1   5  -9 39577.5 1072.02   3
  -1   5   9 41143.0 1103.31  12
   1   5  -9 39065.3 1017.84   9
   1   5  -8 54.1575 76.1390   3
   1  -5  -8 17.6823 83.7287   1
   1  -5  -7 23367.7 700.118   1
   1   5  -7 23168.7 767.000   3
   1  -5  -6 24303.5 652.814   1
   1   5  -6 24394.9 751.637   3
   1   5  -5 40705.4 927.230   3
   1  -5  -5 40404.3 753.879   1
   1   5  -4 129201. 1563.69   3
   1   5  -3 926.045 142.134   3
  -1  -5   2 188777. 1173.74   1
  -1   5   2 183739. 1435.64   3
   1   5  -2 185620. 1754.19   3
  -1   5   1 3250.35 200.274   3
  -1  -5   1 3198.86 161.213   1
   1   5  -1 3233.61 230.804   3
   1   5   0 91826.5 1167.82   3
  -1   5   0 94128.2 1092.03   3
  -1  -5   0 94432.8 916.416   1
  -1   5  -1 228961. 1791.94   3
  -1  -5  -1 233717. 1532.97   1
   1   5   1 232209. 1845.32   3
  -1   5  -2 20500.0 569.556   3
   1   5   2 19369.1 543.931   3
  -1  -5  -2 20316.1 496.224   1
  -1  -5  -3 26546.8 619.348   1
  -1   5  -3 26835.6 701.217   3
  -1  -5  -4 62382.9 1034.14   1
  -1  -5  -5 61889.6 1104.97   1
  -1  -5  -6 3682.50 295.331   1
  -1  -5  -7 88545.7 1508.44   1
  -1  -5  -8 21880.3 792.528   1
   1   5   9 3489.96 348.435   5
  -1  -5  -9 3133.16 322.297   1
  -1   5 -10 1971.18 228.090  11
   1  -5  10 2040.08 276.102   6
   1   5  10 1807.17 267.536   5
   1   5  10 2238.90 299.576   8
   1   5  11 1419.57 256.929   8
   1   5  11 1119.44 218.924   5
   1  -5  11 1235.65 229.663   6
  -1   5 -11 1078.50 178.970  11
   1   5  12 1138.28 233.893   8
  -1   5 -12 822.566 158.744  11
   1  -5  12 783.243 186.022   6
   1   5  12 713.523 177.157   5
   1  -5  13 483.174 147.429   6
   1   5  13 643.111 175.478   8
  -1   5 -13 452.570 132.461  11
   1   5  13 779.273 170.841   5
   1   5  14 464.027 126.855   5
   1   5  14 404.948 149.082   8
   1  -5  14 390.701 138.990   6
   1  -5  15 486.130 115.990   6
   1   5  15 263.677 109.956   8
   1   5  16 901.893 112.335   8
   1  -5  16 900.304 107.731   6
  -1   6  16 4337.74 219.191   8
  -1   6  15 441.249 116.031   8
  -1   6  15 417.257 85.6025   5
   1   6 -15 557.681 98.5810  11
  -1   6  14 215.529 103.582   5
  -1   6  14 207.182 127.139   8
   1   6 -14 164.759 76.5844  11
  -1   6  13 2048.68 277.245   8
  -1   6  13 1696.53 229.514   5
   1   6 -13 2063.13 229.603  11
   1   6 -12 2335.03 248.824  11
  -1   6  12 1507.23 244.602   5
  -1   6  11 5586.57 452.564  12
  -1   6  11 6005.17 468.211   5
   1   6 -11 6004.60 397.888  11
  -1   6  10 32727.4 1053.92  12
  -1   6   9 119938. 1976.08  12
   1   6  -9 122121. 1949.82   3
   1   6  -9 118426. 1769.76   9
   1   6  -8 26455.4 894.693   3
  -1   6   8 27260.3 914.800  12
   1   6  -7 49515.9 1191.57   3
   1   6  -6 3292.66 308.191   3
   1   6  -5 25534.3 798.949   3
   1   6  -4 60204.6 1183.10   3
   1   6  -3 220.112 93.4396   3
   1   6  -2 55868.4 1061.74   3
  -1   6   2 55418.4 890.937   3
   1   6  -1 2086.87 215.433   3
  -1   6   1 2560.12 199.445   3
   1   6   0 79688.2 1220.25   3
  -1   6   0 79068.4 1129.81   3
   1   6   1 45938.5 922.651   3
  -1   6  -1 44349.7 888.131   3
  -1   6  -2 17015.0 573.939   3
  -1   6  -3 91287.1 1387.12   3
  -1   6  -4 311.471 122.932   3
  -1   6  -5 5783.51 393.782   3
  -1  -6  -5 5977.24 358.793   1
  -1  -6  -6 7032.68 410.462   1
  -1   6  -6 6234.07 424.350   3
  -1   6  -7 29989.5 963.133   3
   1   6   7 29152.2 946.776   5
  -1  -6  -7 30630.5 891.691   1
   1   6   8 11132.2 595.991  12
  -1   6  -8 11459.4 613.645   3
   1   6   8 11363.6 621.273   5
   1   6   9 17069.8 781.598   5
   1   6   9 16751.7 768.169   8
   1   6  10 69031.0 1580.57   8
   1   6  10 67397.7 1551.69   5
   1   6  11 4252.02 399.759   5
   1  -6  11 4034.99 359.066   6
   1   6  11 4080.51 398.116   8
   1   6  12 83715.0 1621.62   5
   1   6  12 87013.0 1717.39   8
  -1   6 -12 85552.3 1343.22  11
   1   6  13 3350.84 313.588   5
   1   6  13 3305.10 326.974   8
   1  -6  13 3383.81 291.553   6
   1   6  14 197.363 96.6322   5
   1  -6  14 239.049 98.2814   6
   1   6  14 111.332 104.489   8
   1   6  15-64.8978 69.2450   8
   1   6  15 90.9720 54.7630   5
  -1   7  15 497.095 98.6209   8
  -1   7  14 504.138 131.480   8
  -1   7  14 587.035 123.522   5
  -1   7  13 266.503 124.102   5
  -1   7  13 275.608 140.571   8
  -1   7  12 14793.1 676.692   5
  -1   7  11 21866.6 867.759   5
  -1   7  11 20405.7 831.678  12
  -1   7  10 11208.0 635.266  12
  -1   7  10 11403.7 650.881   5
  -1   7   9 213136. 2719.57  12
  -1   7   8 37500.3 1131.58  12
   1   7  -7 48181.5 1230.59   3
  -1   7   7 48528.1 1250.84  12
  -1   7   6 2812.55 297.011  12
   1   7  -6 2624.99 287.916   3
   1   7  -5 63118.1 1342.92   3
   1   7  -4 17646.9 695.657   3
   1   7  -3 594.473 148.622   3
   1   7  -2 412.262 126.975   3
  -1   7   2 431.354 102.357   3
   1   7  -1 34.9166 71.7310   3
  -1   7   1 203.132 83.7955   3
  -1   7   0 20389.8 627.046   3
   1   7   0 20112.3 682.354   3
  -1   7  -1 21091.0 672.785   3
   1   7   1 20521.8 681.723   3
  -1   7  -2 2836.44 265.535   3
  -1   7  -3 2113.59 245.390   3
  -1   7  -4 22679.4 779.642   3
  -1   7  -5 23205.0 818.415   3
  -1   7  -6 3399.58 332.733   3
   1   7   6 2931.52 308.919  12
   1   7   6 3641.72 350.473   5
  -1   7  -7 541.386 170.483   3
   1   7   7 359.686 146.935  12
   1   7   7 448.664 154.163   5
   1   7   8 23067.6 879.392  12
   1   7   8 22604.1 873.505   8
   1   7   8 23502.5 918.722   5
   1   7   9 46311.8 1272.04   8
   1   7   9 45809.8 1300.01   5
   1   7  10 31803.8 1057.69   8
   1   7  10 32422.7 1078.29   5
   1   7  11 17102.0 759.780   8
   1   7  11 17354.6 764.345   5
   1   7  12 4660.99 383.584   8
   1   7  12 4299.43 362.753   5
   1   7  13 26.8416 94.6451   8
   1   7  13 65.6433 102.161   5
   1   7  14 4871.94 306.875   8
   1   7  14 4729.42 278.006   5
   1   7  15 5693.44 250.680   8
  -1   8  14 1561.86 162.255   8
  -1   8  14 1426.11 144.109   5
  -1   8  13 6213.98 368.677   8
  -1   8  13 6142.21 358.060   5
  -1   8  12 3708.63 322.284   8
  -1   8  12 3774.72 328.506   5
  -1   8  11 925.628 196.411   5
  -1   8  10 1441.88 247.088   5
  -1   8  10 1232.04 236.196  12
  -1   8   9 37983.0 1172.81   5
  -1   8   9 38932.0 1161.18  12
  -1   8   8 63255.1 1490.97  12
  -1   8   7 26503.7 962.351  12
   1   8  -7 25712.7 861.661   7
   1   8  -6-168.819 120.311   7
  -1   8   6 23.0914 120.799  12
   1   8  -5 3040.74 321.058   7
   1   8  -5 3015.35 319.874   3
  -1   8   5 2905.82 287.321  10
  -1   8   5 3010.93 324.459  12
   1   8  -4 83706.5 1614.11   7
   1   8  -4 85808.3 1620.22   3
   1   8  -3 50183.8 1199.61   3
   1   8  -3 49930.1 1243.16   7
   1   8  -2 142.120 127.938   7
   1   8  -2 45.8152 105.774   3
   1   8  -1 1409.13 217.692   3
  -1   8   1 1524.72 191.320   3
  -1   8   0 7890.36 427.984   3
   1   8   0 7494.33 455.095   3
   1   8   1 14585.7 615.524   3
  -1   8  -1 14757.1 596.261   3
  -1   8  -2 183.444 116.253   3
   1   8   2 185.438 115.094   7
  -1   8  -3-71.7579 101.186   3
   1   8   3-141.133 115.667   7
   1   8   4 688.668 164.233   5
  -1   8  -4 752.157 162.083   3
   1   8   4 889.669 171.257  12
   1   8   4 770.340 181.390   7
   1   8   5 28955.9 913.578  12
  -1   8  -5 31149.9 977.235   3
   1   8   5 30526.0 983.389   5
   1   8   6 176.007 95.9589   8
   1   8   6 382.145 158.568   5
   1   8   6 151.788 119.917  12
   1   8   7 4179.27 357.936   8
   1   8   7 3844.99 362.816  12
   1   8   7 4055.81 390.310   5
  -1   8  -8 17939.4 742.003   7
   1   8   8 18083.1 777.777  12
   1   8   8 18790.3 778.007   8
   1   8   8 18441.4 818.261   5
  -1   8  -9 70895.8 1355.97   7
   1   8   9 72396.7 1522.50   8
   1   8   9 72261.4 1591.70   5
   1   8  10 13564.6 676.691   5
   1   8  10 12932.9 635.751   8
   1   8  11 198.144 116.073   8
   1   8  11 213.385 121.353   5
   1   8  12 5.83402 86.0851   8
   1   8  12 39.7295 95.5447   5
   1   8  13 16940.1 551.623   5
   1   8  13 16889.3 550.909   8
   1   8  14 368.542 78.4054   8
   1   8  14 366.247 73.5260   5
  -1   9  13 2660.22 188.392   8
  -1   9  13 2610.26 192.700   5
  -1   9  12 1239.42 164.199   8
  -1   9  12 1040.67 163.044   5
  -1   9  11 7138.94 407.447   8
  -1   9  11 6999.89 423.501   5
  -1   9  10 3887.76 352.197   5
  -1   9  10 4153.11 336.619   8
  -1   9  10 4117.39 358.792  12
  -1   9   9 443.235 164.022   5
  -1   9   9 292.002 158.061  12
   1   9  -8 29115.8 849.595   7
  -1   9   8 30004.6 998.374  12
  -1   9   8 29665.7 1006.41   5
   1   9  -7 7352.96 465.530   7
  -1   9   7 8345.87 544.367   5
  -1   9   7 8651.97 558.066  12
   1   9  -6 316.498 146.483   7
  -1   9   6 363.670 160.311  12
  -1   9   5 538.092 176.837  12
   1   9  -5 395.265 154.757   7
  -1   9   4 30331.1 995.279  12
   1   9  -4 32318.7 1054.02   7
  -1   9   3 14756.6 651.797   7
   1   9  -3 14133.3 706.620   7
   1   9  -2 13683.0 693.591   7
  -1   9   2 13601.9 651.039   7
  -1   9   1 764.550 204.373   7
   1   9  -1 969.124 214.792   7
  -1   9   0 1232.02 231.602   7
   1   9   0 1363.10 234.095   7
  -1   9  -1 1190.08 233.144   7
   1   9   1 1184.80 224.968   7
   1   9   2 10653.4 591.943   7
  -1   9  -2 10425.7 622.885   7
  -1   9  -3-72.4428 144.990   7
   1   9   3 135.217 139.878   7
   1   9   4 2863.68 303.928   5
   1   9   4 2711.48 297.817   7
  -1   9  -4 2242.25 307.493   7
   1   9   5 1038.83 182.086   7
  -1   9  -5 624.511 187.326   7
   1   9   5 783.616 177.658   5
   1   9   5 657.242 169.990  12
  -1   9  -6 5840.73 462.929   7
   1   9   6 6047.24 457.666   5
   1   9   6 6296.43 439.914  12
   1   9   7 11968.2 637.688   5
  -1   9  -7 11456.8 607.362   7
   1   9   7 12170.2 607.387  12
   1   9   8 2917.87 287.256   8
  -1   9  -8 2825.38 296.018   7
   1   9   8 2633.17 308.106   5
  -1   9  -9 18883.7 648.650   7
   1   9   9 18978.0 765.806   5
   1   9   9 19686.2 710.103   8
   1   9  10 153.136 92.8053   8
   1   9  10 148.124 112.853   5
   1   9  11-13.2834 98.1415   5
   1   9  11 33.6072 69.0787   8
   1   9  12 1554.01 180.826   5
   1   9  12 1302.96 148.161   8
   1   9  13 1374.88 127.481   5
  -1  10  12 81.9640 49.9436   5
  -1  10  11 24659.4 551.345   8
  -1  10  11 26455.1 663.865   5
  -1  10  10 3716.51 250.750   8
  -1  10  10 3706.44 289.642   5
  -1  10   9 2921.09 241.413   8
  -1  10   9 3150.19 291.692   5
  -1  10   9 3062.73 286.398  12
  -1  10   8 7659.67 467.404   5
  -1  10   8 6748.36 376.652   8
   1  10  -8 7415.41 390.816   7
  -1  10   8 7559.44 461.623  12
  -1  10   7 3648.21 338.492   5
   1  10  -7 4471.66 346.353   7
  -1  10   7 4014.35 356.933  12
  -1  10   6 13505.4 635.988   5
   1  10  -6 13139.2 628.284   7
  -1  10   6 13353.1 647.380  12
  -1  10   5 2411.57 278.606   5
  -1  10   5 2427.43 294.811  12
   1  10  -5 2366.90 295.268   7
  -1  10   4 6323.79 457.713  12
  -1  10   4 6329.51 419.257   5
   1  10  -4 6881.75 494.186   7
  -1  10   3 5067.61 384.874   7
   1  10  -3 5190.90 436.946   7
  -1  10   3 5073.07 401.204  12
  -1  10   2 1652.40 249.885   7
  -1  10   2 1613.39 233.969  12
   1  10  -2 1514.16 256.742   7
   1  10  -1 1206.70 233.940   7
  -1  10   1 1181.52 221.879   7
   1  10   0-14.0044 154.298   7
  -1  10   0 35.2310 112.620   7
  -1  10  -1 2188.93 300.946   7
   1  10   1 2620.19 310.996   7
   1  10   2 492.300 171.685   7
  -1  10  -2 1872.74 278.739   7
  -1  10  -3 11573.3 657.972   7
   1  10   3 11725.2 602.059   7
   1  10   4 629.924 168.901   7
  -1  10  -4 779.861 214.708   7
  -1  10  -5 5630.10 448.270   7
   1  10   5 6134.23 388.319   7
   1  10   5 5919.91 401.030   5
   1  10   5 5912.90 384.013  12
  -1  10  -6 2662.96 303.464   7
   1  10   6 2406.11 264.303   5
  -1  10  -7 6786.27 435.580   7
   1  10   7 7179.82 445.648   5
  -1  10  -8 8444.48 434.120   7
   1  10   8 9115.65 484.458   5
  -1  10  -9 5376.63 290.084   7
   1  10   9 5500.32 359.711   5
   1  10  10 1559.13 183.315   5
   1  10  11 683.221 113.931   5
  -1  11  10 3.63029 39.8181   5
  -1  11   9 1110.95 138.485   5
  -1  11   8 321.085 98.3696   5
   1  11  -8 289.089 75.3924   7
  -1  11   7 21643.1 672.461  12
  -1  11   7 21551.2 646.705   5
   1  11  -7 21144.1 624.871   7
  -1  11   6 796.015 139.058   5
   1  11  -6 702.747 150.312   7
  -1  11   6 706.448 149.403  12
   1  11  -5 11964.1 567.163   7
  -1  11   5 11394.7 524.787  12
   1  11  -4 4205.13 365.967   7
  -1  11   4 4031.64 322.678  12
   1  11  -3 1248.39 231.176   7
  -1  11   3 1186.35 187.689  12
  -1  11   3 1386.36 201.525   7
  -1  11   2 1904.92 226.220  12
   1  11  -2 1521.03 245.784   7
  -1  11   2 1811.80 239.542   7
   1  11  -1 47.9015 122.604   7
  -1  11   1-94.2415 131.725   7
   1  11   0 1120.96 220.913   7
  -1  11   0 991.423 205.617   7
   1  11   1 131.390 122.728   7
  -1  11  -1 225.391 135.298   7
   1  11   2 27.2924 111.383   7
  -1  11  -2 31.3813 139.830   7
   1  11   3 20718.1 721.784   7
  -1  11  -3 20347.3 798.248   7
  -1  11  -4 10783.9 573.404   7
   1  11   4 11034.4 495.379   7
  -1  11  -5 41845.6 1058.59   7
  -1  11  -6 1703.20 219.112   7
   1  11   7 1274.66 156.207   5
  -1  11  -7 1125.46 159.861   7
  -1  11  -8 7506.12 322.053   7
   1  11   8 7335.93 332.402   5
   1  11   9 4554.53 235.432   5
   1  12  -7 51.3585 37.1706   7
   1  12  -6 38.9741 47.3319   7
   1  12  -5 2680.38 224.461   7
  -1  12   5 2557.14 184.670  12
  -1  12   4 8260.46 333.620  12
   1  12  -4 8820.25 428.048   7
  -1  12   3 9729.60 378.462   7
   1  12  -3 10269.2 483.738   7
   1  12  -2 12445.2 544.282   7
  -1  12   2 11825.3 472.322   7
  -1  12   1 2447.97 241.850   7
   1  12  -1 2869.48 277.952   7
  -1  12   0-40.2940 115.576   7
   1  12   0 61.9451 115.345   7
   1  12   1 656.558 148.881   7
  -1  12  -1 649.332 154.544   7
  -1  12  -2 9900.63 483.396   7
   1  12   2 9851.29 446.471   7
   1  12   3 25844.6 664.226   7
  -1  12  -3 25413.7 748.068   7
  -1  12  -4 3101.00 259.591   7
  -1  12  -5 1754.29 185.716   7
  -1  12  -6 460.865 99.0554   7
  -1  12  -7 1982.05 136.701   7
   1  13  -4 2643.38 161.707   7
   1  13  -3 38303.4 664.498   7
   1  13  -2 23351.0 546.514   7
   1  13  -1 2466.13 189.015   7
  -1  13   1 1934.39 143.185   7
   1  13   0 1248.92 139.418   7
  -1  13   0 1196.04 125.874   7
   1  13   1 2600.04 179.867   7
  -1  13  -1 2815.06 191.692   7
  -1  13  -2 4447.72 235.572   7
  -1  13  -3 9795.26 329.335   7
  -1  13  -4 704.204 86.8443   7
  -2   0  18 14494.3 383.956   6
   2   0 -17 145.201 76.4666  11
   2   0 -16 3023.07 266.424  11
   2   0 -15-11.5377 108.094  11
   2   0 -14 23130.1 828.092  11
   2   0 -14 22103.0 817.578   9
   2   0 -13 190.413 121.615   9
   2   0 -13-17.9432 102.085  11
   2   0 -12 68.4359 101.875   9
   2   0 -12 239.399 115.695   4
   2   0 -10 25764.9 738.295   2
   2   0  -9 46.8298 69.4954   2
   2   0  -8 19101.3 580.011   2
   2   0  -7 31.7740 56.7727   2
   2   0  -6 541755. 2724.43   2
   2   0  -5 15.4427 48.2292   2
   2   0  -4 3442.62 193.510   2
   2   0  -3 68.5945 20.0220   3
   2   0  -3 18.3122 39.1913   2
   2   0  -2 28078.3 471.320   2
   2   0  -2 27450.7 235.028   3
   2   0  -1 33.0297 44.4854   2
   2   0   0 315921. 1349.84   2
  -2   0  -1 48.8920 41.9456   1
  -2   0  -2 73060.3 772.007   1
  -2   0  -3 26.1838 49.2669   1
  -2   0  -4 3753.38 221.047   1
  -2   0  -5 62.9696 57.5568   1
  -2   0  -6 126537. 1515.09   1
  -2   0  -7 10.4139 80.8329   1
  -2   0  -8 6374.90 403.060   1
  -2   0  -9-30.6106 74.5394   1
  -2   0 -10 15839.5 700.650   1
  -2   0 -10 16473.8 671.674  11
  -2   0 -11 114.304 85.8871  11
  -2   0 -11-209.751 125.342   1
   2   0  12 20170.7 847.948   6
  -2   0 -12 20859.7 821.462  11
   2   0  13 66.7203 107.147   6
   2   0  14 2683.40 305.526   6
   2   0  15-84.3339 104.944   6
   2   0  16 2692.59 234.550   6
   2   0  17-94.6537 49.5050   6
  -2  -1  18 8959.71 308.961   6
   2   1 -17 98.2315 81.4314  11
   2  -1 -16 3342.48 252.432  11
   2   1 -16 3380.39 288.799  11
   2   1 -15 297.267 138.472  11
   2  -1 -15 184.004 95.9621  11
   2   1 -15 485.022 146.566   9
   2  -1 -14 3893.45 331.608   9
   2   1 -14 4197.23 375.989   9
   2   1 -14 3707.89 353.268  11
   2  -1 -14 3870.76 333.299  11
   2  -1 -13 4813.23 384.195   9
   2   1 -13 5041.67 421.184   9
   2  -1 -13 5263.81 391.608  11
   2   1 -12 25015.6 871.857   4
   2   1 -12 24112.4 892.766   9
   2  -1 -12 22949.5 811.351   9
   2   1 -11 8721.06 494.595   4
   2   1 -11 8178.34 498.543   9
   2  -1 -10 162.778 75.8438   2
   2   1  -9 147.886 81.3772   2
   2  -1  -9 176.713 89.4867   2
   2   1  -8 18629.6 565.818   2
   2  -1  -8 18397.8 580.054   2
   2  -1  -7 4448.95 273.925   2
   2   1  -7 4416.16 265.956   2
   2   1  -6 484212. 2596.58   2
   2   1  -5 2251.45 178.157   2
   2   1  -4 33036.4 609.068   2
   2   1  -4 33946.2 461.224   3
   2   1  -3 7600.80 201.294   3
   2   1  -3 7192.89 270.695   2
   2   1  -2 145464. 1128.26   2
   2   1  -2 140677. 826.410   3
   2   1  -1 748414. 2445.35   2
   2  -1   0 708860. 1937.64   2
  -2   1  -2 39978.2 533.340   1
  -2  -1  -2 40837.0 619.398   1
  -2  -1  -3 93357.3 1033.91   1
  -2   1  -3 93874.4 917.787   1
  -2  -1  -4 22536.5 555.258   1
  -2   1  -4 22728.6 507.150   1
  -2  -1  -5 99436.8 1287.98   1
  -2   1  -5 103561. 1200.13   1
  -2  -1  -6 6262.41 359.521   1
  -2   1  -6 6201.89 326.267   1
  -2  -1  -7 7855.15 429.206   1
  -2   1  -7 7867.35 397.420   1
  -2  -1  -8 42066.6 1051.12   1
  -2   1  -8 41895.0 981.789   1
  -2  -1  -9 650.353 156.711   1
  -2   1  -9 818.382 164.359   1
  -2  -1 -10 21604.2 841.946   1
  -2   1 -10 19951.8 757.804   1
  -2  -1 -10 21189.5 753.759  11
  -2   1 -10 22113.6 776.630  11
  -2  -1 -11 3383.33 345.491   1
   2   1  11 3206.68 341.870   8
  -2   1 -11 2300.93 267.241   1
  -2   1 -11 2914.84 307.024  11
   2  -1  12 69983.4 1596.52   6
   2   1  12 70132.8 1520.64   8
  -2   1 -12 68540.8 1487.26  11
   2   1  12 69581.5 1498.03   6
   2   1  13 41932.0 1135.58   8
   2  -1  13 42494.7 1226.60   6
   2   1  13 41400.4 1147.56   6
   2   1  14 39755.9 997.795   8
   2   1  14 39295.4 1065.08   6
   2  -1  14 40668.0 1149.78   6
   2  -1  15 1808.53 244.720   6
   2   1  15 1750.89 220.776   6
   2   1  16 753.320 121.697   6
   2  -1  16 817.841 142.605   6
   2  -1  17-60.9696 52.9501   6
  -2  -2  18 660.028 88.8863   6
   2   2 -17 1142.43 149.073  11
   2   2 -16 209.596 111.200  11
   2   2 -15 778.430 170.578  11
   2   2 -14 22331.4 842.688  11
   2   2 -14 22036.8 855.294   9
   2  -2 -14 22666.7 723.545  11
   2   2 -13 37096.6 1128.99   9
   2  -2 -13 37311.8 956.240  11
   2   2 -13 36819.8 1095.08   4
   2   2 -12-41.6762 150.028   9
   2   2 -12 17.0841 115.774   4
   2   2 -11 177.976 97.3912   9
   2   2 -11 237.464 131.396   4
   2  -2 -11 68.7841 80.1187   2
   2  -2 -10-36.8594 70.0898   2
   2  -2  -9 4222.96 312.093   2
   2   2  -8 63464.7 1032.35   2
   2   2  -7 106120. 1290.38   2
   2   2  -6 131439. 1377.44   2
   2   2  -5 53412.2 840.453   2
   2   2  -5 52967.5 744.982   3
   2   2  -4 50709.3 678.804   3
   2   2  -4 50551.4 787.862   2
   2   2  -3 55.1227 41.1006   3
   2   2  -2 3310.05 159.749   3
  -2   2   1 25939.8 274.795   3
   2   2  -1 24876.7 429.026   3
   2   2   0 999999. 2763.10   3
  -2  -2  -1 263991. 1557.11   1
  -2   2  -1 268923. 1089.93   1
  -2   2  -2 152161. 945.068   1
   2  -2   2 152557. 634.657   2
  -2  -2  -3 43485.5 749.828   1
  -2   2  -3 42939.9 579.450   1
  -2  -2  -4 2751.92 213.185   1
  -2   2  -4 2689.68 167.039   1
  -2   2  -5 35375.3 662.273   1
  -2  -2  -5 33507.4 778.026   1
  -2   2  -6-3.54960 53.3473   1
  -2  -2  -6 27.1782 78.1996   1
  -2   2  -7 58702.0 1034.38   1
  -2  -2  -7 58363.2 1194.14   1
  -2   2  -8 75826.0 1271.04   1
  -2  -2  -8 75977.7 1452.40   1
  -2   2  -9 7531.49 428.571   1
  -2  -2  -9 7223.41 480.373   1
  -2  -2 -10 10247.5 593.409   1
  -2   2 -10 9972.68 514.098   1
   2   2  10 9279.85 521.790   5
  -2   2 -10 10041.4 528.324  11
   2   2  10 10395.8 585.090   8
   2   2  11 28425.0 900.168   6
   2  -2  11 27795.5 1014.26   6
  -2   2 -11 28295.6 927.828  11
   2   2  11 28013.6 983.891   8
   2   2  11 28698.3 914.656   5
   2   2  12 52371.3 1348.65   8
   2   2  12 52082.6 1235.16   6
   2  -2  12 52685.8 1407.75   6
  -2   2 -12 50007.9 1265.78  11
   2   2  13 15069.1 653.563   6
   2  -2  13 15528.8 759.219   6
   2   2  13 14179.7 689.159   8
   2   2  14 5551.78 377.484   6
   2  -2  14 5805.27 445.548   6
   2   2  14 5334.04 398.058   8
   2   2  15 1242.74 173.582   8
   2   2  15 1424.38 172.464   6
   2  -2  15 1196.21 211.427   6
   2  -2  16 3165.07 254.131   6
   2  -2  17 15.4777 46.1477   6
   2   3 -17 1873.46 174.653  11
  -2  -3  17 1889.77 179.486   6
   2   3 -16 1343.61 185.911  11
  -2   3  15 5378.97 345.189   8
   2   3 -15 5460.06 394.615  11
   2   3 -14 4213.33 370.443  11
   2   3 -14 4335.40 389.712   9
  -2   3  14 4032.99 344.616   8
   2   3 -13 5067.55 418.040   4
   2   3 -13 4909.65 419.292   9
   2   3 -12 71337.3 1519.02   4
   2   3 -12 69439.8 1548.60   9
   2  -3 -11 11721.0 561.651   2
   2   3 -11 12875.2 650.437   9
   2   3 -11 12695.3 621.184   4
   2  -3 -10 28136.0 857.941   2
   2   3 -10 27282.6 793.155   3
   2   3  -9 3468.19 274.659   3
   2   3  -8 35835.3 829.845   3
   2   3  -7 110965. 1380.89   3
   2   3  -6 23557.4 598.393   3
   2   3  -5 44763.6 779.213   3
   2   3  -4 1149.95 125.648   3
   2   3  -3 3196.28 193.199   3
   2   3  -2 38679.9 634.823   3
  -2   3   2 39058.4 384.298   3
   2   3  -1 75141.1 865.091   3
  -2   3   1 75358.6 619.995   3
   2   3   0 7097.64 273.916   3
  -2   3   0 6608.91 111.961   1
  -2  -3   0 6542.37 257.331   1
  -2   3  -1 57135.1 332.568   1
  -2  -3  -1 61724.4 808.669   1
  -2  -3  -2 98888.2 1117.24   1
  -2   3  -2 95658.1 576.528   1
  -2  -3  -3 28394.4 643.597   1
  -2   3  -3 29419.8 404.854   1
  -2  -3  -4 22282.6 615.081   1
  -2   3  -4 24381.6 436.153   1
  -2   3  -5 15412.7 399.299   1
  -2  -3  -5 15030.3 548.158   1
  -2   3  -6 3462.78 214.265   1
  -2  -3  -6 3358.87 287.946   1
  -2  -3  -7 119449. 1760.74   1
  -2  -3  -8 7871.67 487.790   1
  -2  -3  -9 4862.47 405.620   1
   2   3  10 3560.29 364.630   8
  -2   3 -10 3696.32 328.835  11
   2  -3  10 4483.17 403.944   6
   2   3  10 3900.66 351.871   5
  -2  -3 -10 3525.05 366.160   1
   2  -3  11 44686.6 1285.50   6
   2   3  11 44352.6 1261.29   8
  -2   3 -11 43452.2 1130.24  11
   2   3  11 44115.1 1189.41   5
   2   3  12 24824.7 945.265   8
  -2   3 -12 24846.9 871.834  11
   2  -3  12 24486.0 959.490   6
   2   3  12 25892.6 893.767   5
   2   3  13 77449.0 1423.51   5
   2  -3  13 78395.4 1666.33   6
   2   3  13 77340.3 1599.14   8
   2   3  14 8002.42 483.035   8
   2  -3  14 9960.54 572.440   6
   2   3  15 101.977 92.7283   8
   2  -3  15 66.3216 106.635   6
   2  -3  16 4451.07 285.259   6
   2   3  16 3596.57 199.901   8
   2   4 -17 2102.23 161.312  11
  -2  -4  17 1717.29 138.886   6
   2   4 -16 5364.64 321.543  11
  -2   4  16 4977.50 269.043   8
  -2   4  15 42.1014 74.2856   8
   2   4 -15 113.686 104.145  11
   2   4 -14 1678.28 236.738  11
   2   4 -14 1959.03 264.992   9
   2   4 -13 8553.56 541.231   9
   2   4 -12 12880.2 642.619   4
   2   4 -12 11361.1 623.339   9
  -2   4  12 13012.0 606.816   5
   2   4 -11 139.176 114.149   9
   2   4 -11 46.2576 98.2916   4
  -2   4  10 49028.9 1156.37  12
   2   4 -10 45484.7 1078.51   3
   2   4 -10 49466.7 1179.96   4
   2   4 -10 48579.7 1206.77   9
   2   4  -9 133.745 77.8522   3
   2   4  -8 7756.05 421.417   3
   2   4  -7 433.721 110.341   3
   2   4  -6 17438.6 573.131   3
   2   4  -5 696.857 123.549   3
   2   4  -4 22896.9 604.221   3
   2   4  -3 20661.9 550.641   3
  -2   4   2 2605.58 130.788   3
   2   4  -2 2254.67 185.619   3
  -2  -4   1 129.629 60.8364   1
  -2   4   1 232.395 52.6857   3
   2   4  -1 160.270 73.2830   3
  -2  -4   0 343931. 1962.22   1
  -2   4   0 340093. 1772.17   3
   2   4   0 340996. 2131.37   3
   2   4   1 283619. 1959.61   3
  -2  -4  -1 280421. 1882.90   1
  -2  -4  -2 51415.6 858.131   1
  -2  -4  -3 21113.9 582.906   1
  -2  -4  -4 8935.69 409.054   1
  -2  -4  -5 36125.4 880.129   1
  -2  -4  -6 45918.6 1062.87   1
  -2  -4  -7 34178.1 969.532   1
  -2  -4  -8 8478.78 512.280   1
   2   4   9 4063.10 375.220   5
   2   4   9 4250.01 386.210   8
  -2  -4  -9 4076.76 373.001   1
   2  -4   9 4260.92 377.555   6
  -2   4  -9 3651.79 301.130  11
   2   4  10 279.681 150.204   8
   2  -4  10-156.252 130.105   6
  -2   4 -10-136.753 82.0968  11
   2   4  10 269.899 154.609   5
   2   4  11 3113.79 354.114   8
   2  -4  11 3958.26 397.089   6
  -2   4 -11 3844.01 335.072  11
   2   4  11 3537.67 358.791   5
   2   4  12 2633.92 307.265   5
  -2   4 -12 2490.08 270.659  11
   2  -4  12 2558.97 326.486   6
   2   4  12 2331.78 309.043   8
   2   4  13 111.440 109.211   5
   2   4  13 37.4974 114.386   8
   2  -4  13-34.4561 127.252   6
   2  -4  14 15880.8 668.041   6
   2   4  14 14767.6 551.303   5
   2   4  14 14764.4 642.142   8
   2  -4  15 2484.80 244.101   6
   2   4  15 2506.54 232.614   8
   2   4  16 7.35824 43.6227   8
   2  -4  16-101.475 64.4880   6
  -2   5  16 5719.09 274.846   8
  -2  -5  16 5557.76 252.369   6
   2   5 -16 6300.00 298.777  11
  -2   5  15 24150.0 709.957   8
   2   5 -15 23474.1 688.594  11
  -2   5  14 1895.94 246.585   8
   2   5 -14 1777.40 219.386  11
  -2   5  14 1989.80 212.073   5
  -2   5  13 15963.0 656.642   5
   2   5 -13 16259.7 681.483  11
   2   5 -13 15972.3 706.181   9
  -2   5  12 17444.5 729.170   5
   2   5 -12 17361.2 751.474   9
   2   5 -12 17750.4 730.440   4
   2   5 -11 892.132 193.977   9
   2   5 -11 425.817 146.883   4
  -2   5  11 806.729 184.530  12
   2   5 -10 2047.06 255.488   4
  -2   5  10 1972.27 275.231  12
   2   5 -10 2177.17 259.967   3
   2   5 -10 1791.57 250.653   9
   2   5  -9 1537.52 211.488   9
  -2   5   9 1567.25 244.159  12
   2   5  -9 1609.98 218.863   4
   2   5  -9 1659.76 217.884   3
   2   5  -8 1931.07 225.994   3
   2   5  -7 78192.6 1374.71   3
   2   5  -6 128.299 81.1200   3
   2   5  -5 1471.76 182.332   3
   2   5  -4 41654.6 905.032   3
   2   5  -3 35363.9 811.492   3
  -2  -5   2 22550.3 518.493   1
   2   5  -2 21312.7 612.665   3
  -2   5   2 22006.0 449.538   3
   2   5  -1 61893.9 1022.63   3
  -2  -5   1 62641.9 873.690   1
  -2   5   1 64818.4 819.421   3
  -2  -5   0 653.618 103.595   1
  -2   5   0 856.968 110.115   3
  -2   5  -1 10070.0 375.473   3
  -2  -5  -1 10589.4 393.813   1
   2   5   1 9996.77 415.287   3
  -2  -5  -2 33299.4 733.952   1
  -2   5  -2 33571.1 736.966   3
  -2  -5  -3 113832. 1425.19   1
  -2  -5  -4 9545.51 447.051   1
  -2  -5  -5 25771.5 780.250   1
  -2  -5  -6 41730.5 1043.08   1
  -2  -5  -7 500.338 133.016   1
   2   5   8 33091.4 1022.49   8
  -2  -5  -8 32687.2 1017.64   1
   2   5   8 32939.0 1029.83   5
  -2  -5  -9 5783.26 447.516   1
   2   5   9 5437.89 444.854   5
   2  -5   9 6132.05 461.456   6
   2   5   9 5738.16 454.080   8
   2   5  10 2165.76 299.907   8
   2   5  10 2592.38 321.393   5
  -2   5 -10 2042.12 233.081  11
   2  -5  10 2427.19 300.601   6
   2   5  11 3843.76 392.176   8
   2   5  11 3362.40 356.040   5
  -2   5 -11 3687.41 310.902  11
   2  -5  11 3511.58 361.070   6
   2   5  12 61480.2 1456.34   8
   2  -5  12 58910.1 1396.09   6
   2   5  12 61401.0 1399.76   5
   2  -5  13 416.022 155.100   6
   2   5  13 542.664 174.211   8
   2   5  13 247.549 134.177   5
   2   5  14 5506.39 380.808   8
   2  -5  14 5648.64 371.058   6
   2   5  14 5836.19 343.697   5
   2   5  15 131.015 83.3459   8
   2  -5  15-27.8453 75.0694   6
  -2   6  16 3835.37 195.986   8
  -2   6  15 5001.24 306.526   8
   2   6 -15 4804.31 262.439  11
  -2   6  14 6369.06 406.200   8
  -2   6  14 6743.44 365.555   5
   2   6 -14 6774.02 368.877  11
  -2   6  13 121.373 105.861   5
   2   6 -13 45.4565 79.4418  11
  -2   6  12 7874.30 501.702   5
   2   6 -11 19821.4 736.883   4
   2   6 -11 20652.6 778.190   9
  -2   6  11 18687.3 789.752  12
   2   6 -10 28279.1 879.996   4
  -2   6  10 29332.1 982.755  12
   2   6 -10 29873.3 929.475   9
   2   6  -9 8988.52 490.280   4
  -2   6   9 10354.5 592.769  12
   2   6  -9 9074.34 493.903   9
   2   6  -8 165.352 95.4807   3
  -2   6   8 256.308 140.232  12
   2   6  -7 74168.2 1434.88   3
   2   6  -6 96.4933 82.7552   3
   2   6  -5 637.161 134.157   3
   2   6  -4 227.511 97.6007   3
   2   6  -3 65833.9 1220.82   3
   2   6  -2 151.827 79.2186   3
  -2   6   1 4069.44 233.716   3
   2   6  -1 3452.68 279.991   3
  -2   6   0 67.4177 69.7272   3
   2   6   0 1195.68 172.565   3
  -2  -6  -1 916.151 130.625   1
   2   6   1 1144.98 171.925   3
  -2   6  -1 1026.63 143.641   3
  -2   6  -2 27950.4 728.187   3
  -2  -6  -2 28441.2 704.031   1
  -2   6  -3 3643.77 285.802   3
  -2  -6  -3 4068.34 287.754   1
  -2   6  -4 710.605 151.463   3
  -2  -6  -4 694.348 138.228   1
  -2   6  -5 35482.7 966.503   3
  -2  -6  -5 37695.6 962.528   1
  -2  -6  -6 32056.1 929.757   1
  -2   6  -6 29603.4 924.864   3
   2   6   7 3135.01 323.759   8
   2   6   7 3509.12 348.698   5
  -2  -6  -7 2962.68 305.816   1
   2   6   8 6180.84 464.288   8
   2   6   8 5781.27 461.949   5
  -2  -6  -8 5937.66 435.447   1
   2   6   9 64126.6 1507.45   8
   2   6   9 62410.6 1506.37   5
   2   6  10 65346.9 1550.31   8
   2  -6  10 64253.9 1400.69   6
   2   6  10 66220.3 1546.55   5
   2   6  11 7206.98 509.605   8
   2  -6  11 6607.75 456.125   6
   2   6  11 6620.27 487.741   5
   2  -6  12 12170.7 583.303   6
   2   6  12 13171.9 653.839   8
   2   6  12 12982.0 638.455   5
   2   6  13 14119.6 624.018   8
   2  -6  13 12596.1 536.873   6
   2   6  13 13440.4 576.223   5
   2  -6  14 769.822 120.285   6
   2   6  14 807.313 134.469   5
   2   6  14 887.080 155.957   8
   2   6  15 453.563 94.9887   8
  -2   7  15 3898.99 234.525   8
  -2   7  14 642.567 128.867   5
  -2   7  14 998.950 165.237   8
   2   7 -14 696.138 99.0529  11
  -2   7  13 2887.52 273.549   5
   2   7 -13 3240.41 236.510  11
  -2   7  12 196.716 125.962   5
   2   7 -12 244.998 89.4039  11
  -2   7  11 31998.5 1034.77   5
  -2   7  11 30420.9 988.282  12
  -2   7  10 4229.77 397.802  12
  -2   7   9 129.399 145.943  12
  -2   7   8 3818.19 382.057  12
   2   7  -7-0.82741 80.1312   3
  -2   7   7 125.734 129.678  10
  -2   7   7 295.535 146.193  12
   2   7  -6 9954.24 548.345   3
  -2   7   6 9851.89 546.959  10
   2   7  -5 12936.0 613.965   3
   2   7  -4 13875.4 623.706   3
   2   7  -3 15002.7 632.143   3
   2   7  -2 2383.62 255.272   3
   2   7  -1 1466.87 208.500   3
  -2   7   0 51741.7 949.951   3
   2   7   0 50202.1 1116.86   3
  -2   7  -1 9220.56 429.744   3
  -2   7  -2 16533.2 607.248   3
  -2   7  -3 39320.2 977.369   3
  -2   7  -4 185320. 2200.10   3
   2   7   5 21145.5 719.818   7
  -2   7  -5 21530.2 786.606   3
   2   7   5 22286.2 822.072   5
   2   7   6 16.0822 84.1006   5
   2   7   6-94.8546 73.6371   8
   2   7   6 91.1361 102.011  12
   2   7   7 13177.4 650.770   8
   2   7   7 13766.6 698.996   5
   2   7   8 1002.39 209.056   5
   2   7   8 568.906 169.791   8
   2   7   9 105889. 1905.46   8
   2   7   9 106137. 1957.03   5
   2   7  10 46.6288 131.548   5
   2   7  10 264.553 156.737   8
   2   7  11 14364.9 674.980   8
   2   7  11 14268.9 677.155   5
   2   7  12 1423.78 217.993   5
   2   7  12 2174.29 258.469   8
   2   7  13 2481.37 248.479   8
   2   7  13 2528.44 240.347   5
   2   7  14 2179.29 170.555   5
   2   7  14 2274.41 188.936   8
  -2   8  14 1002.79 132.003   8
  -2   8  14 868.038 108.591   5
  -2   8  13 701.000 136.992   5
  -2   8  13 769.930 141.185   8
  -2   8  12 2117.44 248.581   5
  -2   8  11 10705.7 564.865  12
  -2   8  11 11742.9 601.048   5
  -2   8  10 748.049 194.719   5
  -2   8  10 701.399 203.540  12
  -2   8   9 16454.8 758.262  12
  -2   8   8 6416.43 491.263  12
   2   8  -7 27699.5 864.100   7
  -2   8   7 28438.2 1006.17  12
  -2   8   6 1513.94 256.043  12
   2   8  -6 1417.98 227.556   7
  -2   8   6 1375.61 232.936  10
   2   8  -5 3289.22 323.970   7
  -2   8   5 3300.35 333.196  10
   2   8  -4 31650.5 988.169   7
  -2   8   4 32287.6 966.563  10
   2   8  -4 33930.1 1012.67   3
  -2   8   3 3514.25 321.317  10
   2   8  -3 3584.75 348.726   7
   2   8  -3 3504.84 328.249   3
  -2   8   2 67956.5 1372.21   7
   2   8  -2 71240.9 1446.13   3
   2   8  -2 69343.7 1468.92   7
  -2   8   2 67737.1 1332.07  10
   2   8  -1 2175.84 277.247   7
   2   8  -1 1926.86 247.567   3
   2   8   0 25624.7 884.283   7
   2   8   0 25161.8 841.634   3
   2   8   1 9089.96 534.131   7
   2   8   2 28554.0 920.520   7
   2   8   3 20113.6 771.920   7
  -2   8  -3 18676.2 697.136   3
   2   8   4 329325. 3044.84   7
   2   8   4 327765. 3080.47   5
  -2   8  -4 326408. 2976.62   3
   2   8   5 209.397 114.721   5
   2   8   5 83.5749 130.720   7
   2   8   6 35370.1 1095.91   5
   2   8   7 233.171 127.459   5
   2   8   7 356.948 122.160   8
   2   8   8 2371.13 276.572   8
   2   8   8 1859.55 283.266   5
   2   8   9 28619.4 927.934   8
   2   8   9 28297.3 979.915   5
   2   8  10 2777.75 290.139   8
   2   8  10 2560.34 305.787   5
   2   8  11 27535.6 824.830   8
   2   8  11 26820.1 849.120   5
   2   8  12 1967.37 214.185   8
   2   8  12 1840.60 217.841   5
   2   8  13 61.1941 59.7050   8
   2   8  13 18.6978 63.2442   5
  -2   9  13 88.6259 62.4454   5
  -2   9  13 1.93417 49.9300   8
  -2   9  12 2518.19 218.802   8
  -2   9  12 2600.12 234.372   5
  -2   9  11 551.811 156.207   5
  -2   9  11 409.271 113.246   8
  -2   9  10 159.079 126.731  12
  -2   9  10 130.101 114.614   5
  -2   9   9 34256.2 1043.33   5
  -2   9   9 35580.6 1047.35  12
  -2   9   8 15308.6 725.880  12
   2   9  -7 4715.16 363.041   7
  -2   9   7 4779.30 426.631  12
   2   9  -6 3831.43 348.666   7
  -2   9   6 3544.36 376.410  12
  -2   9   5 3353.66 321.230  10
   2   9  -5 3167.74 332.326   7
  -2   9   5 3241.47 352.400  12
   2   9  -4 26128.6 931.938   7
  -2   9   4 27051.6 886.394  10
  -2   9   3 3600.64 323.937  10
   2   9  -3 3395.19 353.593   7
  -2   9   3 3643.16 334.934   7
   2   9  -2 100523. 1857.34   7
  -2   9   2 100697. 1747.43   7
  -2   9   1 10419.4 597.897   7
   2   9  -1 10529.2 610.902   7
   2   9   0 19181.9 815.063   7
  -2   9   0 20670.4 849.231   7
   2   9   1 5976.23 459.608   7
   2   9   2 4903.82 415.471   7
   2   9   3 7179.20 485.302   7
   2   9   4 210998. 2486.37   7
   2   9   4 208378. 2410.48   5
   2   9   5 19613.4 734.454   7
   2   9   5 19094.6 763.908   5
   2   9   6 9025.02 540.949   5
   2   9   7 1671.59 243.843   5
  -2   9  -8 1919.72 242.974   7
   2   9   8 2174.35 237.196   8
   2   9   8 2247.43 275.975   5
   2   9   9 4404.56 321.766   8
  -2   9  -9 3979.69 301.593   7
   2   9   9 4273.54 361.218   5
   2   9  10 3521.36 271.830   8
   2   9  10 3327.36 297.555   5
   2   9  11 235.278 82.7797   8
   2   9  11 182.567 95.6445   5
   2   9  12 6957.03 311.322   5
   2   9  12 5782.79 242.262   8
  -2  10  12 315.292 72.7371   5
  -2  10  11 27.5883 65.6828   5
  -2  10  11-39.9696 49.2209   8
  -2  10  10 4649.89 279.028   8
  -2  10  10 4919.58 324.649   5
  -2  10   9 17245.8 572.751   8
  -2  10   9 16472.5 635.063   5
  -2  10   9 16639.3 636.116  12
  -2  10   8 3478.09 327.766  12
  -2  10   8 3809.40 328.930   5
   2  10  -7 456.780 123.175   7
  -2  10   7 472.719 167.342  12
  -2  10   7 295.573 127.285   5
  -2  10   6 6179.80 455.026  12
   2  10  -6 6579.68 430.034   7
   2  10  -5 779.276 180.788   7
  -2  10   5 474.982 172.538  12
  -2  10   4 409.611 168.514  12
   2  10  -4 666.603 174.728   7
   2  10  -3 153799. 2285.92   7
  -2  10   3 164905. 2066.60   7
   2  10  -2 12788.6 668.930   7
  -2  10   2 12248.9 613.403   7
  -2  10   1 806.959 193.956   7
   2  10  -1 781.527 209.301   7
   2  10   0 366.734 152.732   7
  -2  10   0 160.870 135.271   7
  -2  10  -1 6314.68 484.297   7
   2  10   1 5594.27 442.179   7
   2  10   2 1116.15 225.995   7
  -2  10  -2 1282.10 250.722   7
  -2  10  -3 21658.0 880.781   7
   2  10   3 22275.8 820.570   7
   2  10   4 10666.1 547.823   7
  -2  10  -4 11045.4 625.051   7
  -2  10  -5 27143.0 944.976   7
   2  10   5 28977.6 838.880   7
   2  10   5 28098.5 827.558   5
   2  10   6 758.740 159.534   5
  -2  10  -6 969.196 193.842   7
  -2  10  -7 13587.8 594.343   7
   2  10   7 13563.7 573.447   5
  -2  10  -8 2132.42 221.190   7
   2  10   8 2349.30 236.911   5
  -2  10  -9 998.673 131.226   7
   2  10   9 956.870 157.465   5
   2  10  10 4396.01 266.195   5
   2  10  11 10154.3 319.914   5
  -2  11  10 1356.34 121.679   5
  -2  11   9 24001.6 574.707   5
  -2  11   8 2012.16 204.999  12
  -2  11   8 2261.28 205.403   5
  -2  11   7 2720.52 237.294   5
   2  11  -7 2841.86 215.417   7
  -2  11   7 2529.46 239.354  12
  -2  11   6 227.043 97.1273   5
   2  11  -6 395.882 112.353   7
  -2  11   6 425.843 133.632  12
  -2  11   5 1517.68 177.195   5
   2  11  -5 2137.83 241.899   7
  -2  11   5 1805.78 232.654  12
  -2  11   4 13279.4 590.565  12
   2  11  -4 13629.4 608.495   7
   2  11  -3 7227.62 466.439   7
  -2  11   3 7140.33 390.553   7
  -2  11   3 7036.28 433.769  12
   2  11  -2 24473.9 857.250   7
  -2  11   2 23432.9 757.090   7
  -2  11   2 23349.5 769.869  12
   2  11  -1 1328.73 233.322   7
  -2  11   1 1263.30 209.344   7
   2  11   0 664.058 183.309   7
  -2  11   0 792.569 183.699   7
   2  11   1 2710.48 293.750   7
  -2  11  -1 2546.04 293.423   7
  -2  11  -2 85.4127 125.043   7
   2  11   2 241.493 139.631   7
  -2  11  -3 29.0814 113.536   7
   2  11   3 221.757 131.828   7
   2  11   4 12878.6 531.669   7
  -2  11  -4 10783.9 554.764   7
  -2  11  -5 175.178 107.415   7
  -2  11  -6 1587.30 199.597   7
   2  11   7 1049.58 124.782   5
  -2  11  -7 683.244 127.073   7
  -2  11  -8 18469.2 460.111   7
   2  11   8 18271.0 437.082   5
  -2  12   6 496.266 90.4495  12
   2  12  -6 459.749 84.6665   7
  -2  12   5 7316.13 326.405  12
   2  12  -5 7805.12 346.120   7
   2  12  -4 17406.0 561.000   7
  -2  12   4 16139.4 494.968  12
  -2  12   3 1062.91 141.678  12
   2  12  -3 1079.18 165.201   7
  -2  12   2 32195.4 700.795   7
  -2  12   2 31435.5 687.183  12
   2  12  -2 33301.1 842.832   7
   2  12  -1 2263.42 243.573   7
  -2  12   1 2278.90 216.482   7
   2  12   0 2412.87 247.730   7
  -2  12   0 2427.08 231.764   7
  -2  12  -1 2385.09 237.762   7
   2  12   1 2814.31 255.972   7
   2  12   2 17447.6 576.698   7
  -2  12  -2 17064.3 593.140   7
  -2  12  -3 8564.34 415.119   7
  -2  12  -4 11459.3 454.287   7
  -2  12  -5 360.125 90.2166   7
  -2  12  -6 61.4985 54.2390   7
   2  13  -3 2768.53 167.997   7
   2  13  -2 8815.86 316.002   7
   2  13  -1 259.579 74.2807   7
   2  13   0 700.038 101.681   7
  -2  13  -1 1511.86 123.790   7
  -2  13  -2 2376.60 152.867   7
  -3   0  18 23848.6 458.805   6
   3   0 -17 58.4692 53.2170  11
   3   0 -16 9684.64 436.214  11
   3   0 -15-50.2411 91.6171   9
   3   0 -15-21.6733 91.5821  11
   3   0 -14 14973.6 650.699  11
   3   0 -14 14782.4 672.879   9
   3   0 -13 83.6933 104.968   9
   3   0 -13-35.2922 101.012   4
   3   0 -12 11799.7 588.730   4
   3   0 -12 10938.6 606.507   9
   3   0 -11 169.456 128.801   9
   3   0 -11-34.2828 87.8292   4
   3   0 -10 14037.1 604.525   2
   3   0  -9 17.3918 75.3313   2
   3   0  -8 127433. 1698.19   2
   3   0  -7 38.5622 70.4747   2
   3   0  -6 2765.19 232.896   2
   3   0  -5 21.8797 67.8742   2
   3   0  -4 7406.12 331.288   2
   3   0  -3 6.56458 65.0329   2
   3   0  -2 48829.0 760.068   2
   3   0  -1 14.2834 52.4977   2
  -3   0  -1 810.999 102.375   1
  -3   0  -2 63089.0 867.939   1
  -3   0  -3 461.141 97.1049   1
  -3   0  -4 169797. 1633.14   1
  -3   0  -5-20.7369 72.4963   1
  -3   0  -6 10743.5 485.919   1
  -3   0  -7 104.534 82.4595   1
  -3   0  -8 22334.9 787.264   1
  -3   0  -9 141.381 102.749   1
   3   0  10 341.225 135.856   8
   3   0  10 106.760 86.0115   6
  -3   0 -10 223.708 105.988   1
   3   0  11-101.812 107.842   6
   3   0  11 45.4263 104.454   8
   3   0  12 36376.7 1071.04   8
   3   0  12 37632.3 1141.52   6
   3   0  13 133.014 132.724   6
   3   0  14 44317.4 1103.14   6
   3   0  15 40.6133 80.5697   6
   3   0  16 846.950 119.951   6
  -3  -1  18 11633.2 324.313   6
   3   1 -17 24941.3 593.443  11
   3  -1 -16 3238.16 232.087  11
   3   1 -16 3306.42 272.774  11
   3  -1 -15 152.516 89.3105   9
   3   1 -15 240.170 123.945   9
   3  -1 -15 12.1874 76.1947  11
   3   1 -15 272.158 121.413  11
   3  -1 -14 794.784 175.080   9
   3   1 -14 641.261 176.487   9
   3  -1 -14 542.545 137.814  11
   3   1 -13 2545.45 295.198   4
   3   1 -13 2339.13 297.260   9
   3  -1 -13 2469.08 285.178   9
   3   1 -12 58633.2 1339.01   4
   3  -1 -12 57939.1 1225.67   4
   3  -1 -12 55747.0 1299.62   9
   3   1 -12 57082.3 1405.57   9
   3  -1 -11 92565.1 1491.52   4
   3   1 -11 96005.4 1666.50   4
   3  -1 -11 95957.9 1646.38   2
   3   1 -11 97151.2 1779.01   9
   3  -1 -11 91556.2 1639.17   9
   3  -1 -10 6559.86 426.278   2
   3   1 -10 6848.15 416.632   2
   3  -1  -9 11396.3 535.075   2
   3   1  -9 11272.7 516.936   2
   3  -1  -8 10627.5 493.000   2
   3   1  -8 10753.6 486.356   2
   3   1  -7 18737.0 616.224   2
   3  -1  -7 18639.0 621.135   2
   3  -1  -6 19510.8 596.622   2
   3   1  -6 19870.1 607.583   2
   3  -1  -5 27784.8 670.631   2
   3   1  -5 27601.3 683.008   2
   3   1  -5 27697.8 432.110   3
   3   1  -4 141.769 37.7894   3
   3  -1  -4 74.6701 71.9540   2
   3   1  -4 101.613 75.8906   2
   3  -1  -3 3375.37 212.997   2
   3   1  -3 3252.46 219.276   2
   3   1  -3 3192.32 139.007   3
   3  -1  -2 27081.7 549.719   2
   3   1  -2 25708.6 576.425   2
   3  -1  -1 85420.6 936.042   2
   3   1  -1 85632.7 1006.76   2
   3  -1   0 810.410 93.9219   2
  -3  -1   0 4126.17 219.759   1
   3  -1   1 433254. 1759.96   2
  -3  -1  -1 437541. 2252.84   1
  -3   1  -1 432629. 1991.46   1
  -3   1  -2 10805.9 341.623   1
  -3  -1  -2 10767.0 381.828   1
  -3  -1  -3 147.679 76.8469   1
  -3   1  -3 188.336 67.0628   1
  -3  -1  -4 381.625 102.101   1
  -3   1  -4 346.781 82.5778   1
  -3  -1  -5 22797.2 678.587   1
  -3   1  -5 23704.6 631.640   1
  -3  -1  -6 778.317 150.139   1
  -3   1  -6 1006.29 151.142   1
  -3   1  -7 27316.2 787.917   1
  -3  -1  -7 27293.8 845.820   1
  -3  -1  -8 13281.4 625.870   1
  -3   1  -8 13271.6 585.005   1
  -3  -1  -9 365.272 127.171   1
  -3   1  -9 246.604 91.6319   1
   3  -1   9 518.236 146.592   6
  -3   1 -10 780.161 171.293   1
   3   1  10 409.066 140.654   8
   3   1  10 356.675 123.134   6
   3  -1  10 537.050 157.695   6
  -3  -1 -10 614.785 160.866   1
   3   1  11 2565.39 302.265   6
   3  -1  11 2340.85 311.706   6
   3   1  11 2637.28 325.513   8
   3   1  12 9650.49 563.390   6
   3  -1  12 9745.70 603.051   6
   3   1  12 10398.5 599.763   8
   3   1  13 163369. 2202.59   6
   3  -1  13 162846. 2341.82   6
   3   1  13 162759. 2214.79   8
   3   1  14 56180.5 1131.86   8
   3   1  14 56257.5 1178.94   6
   3  -1  14 56262.8 1271.15   6
   3  -1  15 95.4793 96.7478   6
   3   1  15 226.962 102.774   6
   3   1  16 9891.05 303.505   6
   3  -1  16 12195.9 418.876   6
   3   2 -17 2769.81 207.837  11
   3   2 -16 1952.24 217.240  11
   3   2 -15 169.693 116.135   9
   3   2 -15 255.333 130.335  11
   3   2 -14 574.106 171.446   9
   3   2 -13 57151.7 1354.99   4
   3   2 -13 56909.5 1412.00   9
   3   2 -12 19796.2 799.002   4
   3   2 -12 18146.4 805.904   9
   3   2 -11 185407. 2385.46   4
   3   2 -11 190536. 2518.43   9
   3  -2 -10 215.481 93.7756   2
   3  -2  -9 11401.1 548.677   2
   3   2  -9 12281.1 540.678   2
   3  -2  -8 2288.54 246.357   2
   3   2  -8 1622.88 200.252   2
   3   2  -7 136995. 1296.19   3
   3   2  -7 139734. 1697.04   2
   3   2  -6 147438. 1673.47   2
   3  -2  -6 145636. 1678.47   2
   3   2  -6 148349. 1280.61   3
   3   2  -5 3734.83 265.007   2
   3   2  -5 4155.85 205.640   3
   3   2  -4 3217.03 175.718   3
   3   2  -4 3355.58 241.668   2
   3   2  -3 68.8464 44.8150   3
   3   2  -2 43179.3 621.423   3
   3  -2  -1 114632. 1069.27   2
   3  -2   0 307564. 1604.74   2
  -3  -2   0 307438. 1952.90   1
  -3   2   0 304967. 1483.37   1
   3  -2   1 13050.6 305.614   2
  -3  -2  -1 14011.7 435.358   1
  -3   2  -1 13919.7 330.727   1
  -3   2  -2 5779.40 230.800   1
   3  -2   2 6005.86 167.013   2
  -3  -2  -2 5405.78 290.252   1
  -3   2  -3 22714.8 494.908   1
  -3  -2  -3 22949.6 628.103   1
  -3  -2  -4 5450.26 327.324   1
  -3   2  -4 5555.85 267.643   1
  -3  -2  -5 105862. 1510.22   1
  -3   2  -5 107080. 1273.89   1
  -3  -2  -6 19337.5 694.248   1
  -3   2  -6 19366.5 585.883   1
  -3  -2  -7 2129.05 263.543   1
  -3   2  -7 2030.01 211.437   1
  -3   2  -8 5969.95 369.968   1
  -3  -2  -8 5813.56 432.822   1
   3   2   9 14008.1 687.830   8
   3  -2   9 15116.5 714.647   6
  -3  -2  -9 14226.4 694.430   1
   3   2   9 14528.4 681.825   5
   3   2  10 72.1124 100.171   5
   3   2  10 190.113 135.506   8
   3   2  10 329.959 125.867   6
   3  -2  10 433.400 172.514   6
   3   2  11 97.9731 126.484   8
   3   2  11 213.220 138.224   5
   3   2  11 132.185 104.150   6
   3  -2  11 105.771 154.142   6
   3  -2  12 559.003 180.905   6
   3   2  12 633.371 187.993   8
   3   2  12 338.708 127.807   6
   3   2  12 414.477 143.173   5
   3   2  13 6338.61 455.766   8
   3   2  13 6415.24 410.510   6
   3  -2  13 6612.47 485.930   6
   3   2  14 4918.11 333.703   6
   3  -2  14 6119.55 431.601   6
   3   2  14 5490.00 376.593   8
   3  -2  15 99.8150 105.155   6
   3  -2  16 27204.4 609.045   6
   3   3 -17 950.039 123.065  11
   3   3 -16 1620.58 194.671  11
   3   3 -15 992.569 182.134   9
   3   3 -15 1105.40 192.737  11
   3   3 -14 11703.7 616.754   9
   3   3 -13 7612.62 523.959   9
   3   3 -13 7682.40 506.048   4
   3   3 -12 27751.6 998.627   9
   3   3 -12 27927.6 956.455   4
   3  -3 -11 354114. 3259.47   2
   3   3 -11 361850. 3384.22   4
   3   3 -11 364078. 3516.35   9
   3   3 -10 647.794 169.654   9
   3   3 -10 418.588 131.510   4
   3  -3  -9 277.597 118.293   2
   3   3  -7 275.301 79.0607   3
   3   3  -6 14122.6 454.801   3
   3   3  -5 798.240 110.673   3
   3   3  -4 4367.03 238.352   3
   3   3  -3 7357.50 297.342   3
   3   3  -2 17009.7 454.243   3
   3   3  -1 25438.8 557.327   3
  -3   3   0 3741.50 143.067   1
  -3  -3   0 1810.56 168.149   1
   3  -3   1 54658.1 643.908   2
  -3  -3  -1 53991.5 900.992   1
  -3  -3  -2 42373.7 839.266   1
  -3  -3  -3 3208.00 255.127   1
  -3  -3  -4 203.309 99.1036   1
  -3  -3  -5 74548.1 1324.44   1
  -3  -3  -6 6134.12 407.220   1
  -3  -3  -7 103793. 1759.56   1
  -3  -3  -8 12335.5 639.211   1
   3   3   9 23909.9 921.622   8
   3  -3   9 25236.6 947.833   6
   3   3   9 23442.8 896.137   5
  -3  -3  -9 25019.2 939.876   1
   3   3  10 1953.85 292.636   8
   3  -3  10 1940.73 295.501   6
   3   3  10 2193.66 295.264   5
   3   3  11 32159.9 1108.51   8
   3  -3  11 34003.7 1144.48   6
   3   3  11 33137.2 1070.48   5
   3   3  12 94277.7 1853.24   8
   3  -3  12 98549.8 1909.66   6
   3   3  12 95953.9 1717.41   5
   3   3  13 6194.94 397.518   5
   3   3  13 6297.71 461.134   8
   3  -3  13 6350.68 470.718   6
   3  -3  14 32978.1 949.561   6
   3   3  14 29806.7 859.522   8
   3  -3  15 5814.27 359.740   6
   3   3  15 5135.16 293.634   8
   3  -3  16 1759.99 147.459   6
   3   4 -17 32.8094 44.1798  11
   3   4 -16 2074.78 198.550  11
   3   4 -15 138.478 95.6474  11
  -3   4  15 226.308 96.7911   8
   3   4 -14 230.585 128.256   9
   3   4 -13 0.81738 101.298   9
   3   4 -13 73.7972 120.073   4
   3   4 -12 70888.0 1512.31   4
   3   4 -12 71963.8 1572.21   9
   3   4 -11 23389.0 866.008   4
  -3   4  11 23124.5 791.122  12
   3   4 -11 22695.8 882.093   9
   3  -4 -10 421.013 152.229   2
   3   4 -10 578.832 157.525   4
   3   4 -10 255.492 111.727   9
  -3   4  10 700.457 146.191  12
   3   4  -9 12465.6 600.176   4
   3   4  -9 12502.4 611.688   9
   3   4  -8 5879.37 352.685   3
   3   4  -7 44029.4 919.011   3
   3   4  -6 8688.47 399.249   3
   3   4  -5 18307.0 557.229   3
   3   4  -4 98835.2 1261.65   3
   3   4  -3 15030.1 483.485   3
   3   4  -2 99961.6 1236.50   3
   3   4  -1 387941. 2420.93   3
  -3  -4   1 386194. 2426.60   1
  -3   4   0 146128. 1149.15   3
  -3  -4   0 144666. 1507.98   1
  -3  -4  -1 346016. 2417.03   1
  -3  -4  -2 132301. 1582.04   1
  -3  -4  -3 7370.72 395.425   1
  -3  -4  -4 36002.8 903.453   1
  -3  -4  -5 33980.2 935.821   1
  -3  -4  -6 18142.5 719.276   1
  -3  -4  -7 40040.2 1119.10   1
  -3  -4  -8 302.466 142.096   1
   3   4   8 198.774 97.3006   8
   3  -4   8 310.045 148.222   6
   3   4   9 7320.37 520.376   8
   3  -4   9 7223.91 524.920   6
   3   4   9 7295.91 522.311   5
   3   4  10 173.879 130.443   5
   3   4  10 61.4784 133.322   8
   3  -4  10 56.5276 136.953   6
   3   4  11 5672.52 478.438   8
   3  -4  11 5315.47 462.360   6
   3   4  11 5884.55 469.521   5
   3   4  12 22821.2 846.492   5
   3   4  12 23828.8 920.440   8
   3  -4  12 23039.8 899.297   6
   3   4  13 10154.8 509.664   5
   3  -4  13 10481.1 572.578   6
   3   4  13 10022.6 558.448   8
   3  -4  14 4660.87 351.498   6
   3   4  14 4973.41 348.664   8
   3   4  14 4967.55 289.089   5
   3   4  15 2270.20 192.928   8
   3  -4  15 2522.98 212.371   6
  -3   5  16 3915.26 202.384   8
   3   5 -16 4252.70 237.383  11
  -3   5  15 2209.77 214.880   8
   3   5 -15 2095.04 208.240  11
   3   5 -14 48.7262 82.0332  11
   3   5 -14 97.9842 98.9598   9
  -3   5  13 9302.72 483.560   5
   3   5 -13 9372.02 518.478   4
   3   5 -13 8584.25 510.852   9
   3   5 -12 43724.6 1149.52   4
  -3   5  12 45181.9 1115.53  12
   3   5 -12 45589.9 1197.47   9
   3   5 -11-101.969 108.969   9
   3   5 -11 142.873 105.619   4
   3   5 -10 47025.4 1197.99   4
   3   5 -10 47543.6 1224.24   9
  -3   5  10 46137.6 1174.92  12
   3   5  -9 52749.2 1249.29   4
  -3   5   9 54063.2 1251.03  12
   3   5  -9 52604.4 1239.03   9
   3   5  -8 183306. 2239.17   4
  -3   5   8 181853. 2215.26  12
  -3   5   8 183848. 2337.78  10
   3   5  -8 183082. 2089.46   3
   3   5  -7 11136.9 504.398   3
   3   5  -6 15778.7 589.254   3
   3   5  -5 49856.4 1023.14   3
   3   5  -4 37691.9 860.697   3
   3   5  -3 36921.5 841.801   3
   3   5  -2 21594.1 644.575   3
  -3  -5   2 21937.1 603.770   1
  -3  -5   1 49909.8 916.047   1
   3   5  -1 50443.8 971.742   3
  -3  -5   0 68371.4 1098.25   1
  -3  -5  -1 42906.0 905.717   1
  -3   5  -1 42783.6 763.257   3
  -3  -5  -2 72354.8 1223.95   1
  -3   5  -2 72963.6 1095.48   3
  -3  -5  -3 1078.74 169.814   1
  -3  -5  -4 68365.4 1300.54   1
  -3  -5  -5 26079.9 845.475   1
  -3  -5  -6 3867.32 356.825   1
   3   5   7 4182.46 372.311   8
  -3  -5  -7 4741.33 400.929   1
   3  -5   7 4375.68 379.817   6
   3   5   7 4936.22 415.149   5
   3   5   8 34530.0 1096.22   8
  -3  -5  -8 36712.3 1115.43   1
   3  -5   8 34549.1 1087.12   6
   3   5   8 37289.5 1156.22   5
   3   5   9 1444.17 250.635   5
   3   5   9 1417.59 253.174   8
   3  -5   9 1748.84 276.017   6
   3   5  10 558.977 188.696   5
   3   5  10 708.293 197.139   8
   3  -5  10 943.730 211.526   6
   3   5  11 9427.35 588.277   8
   3  -5  11 8939.65 571.377   6
   3   5  11 8941.02 568.705   5
   3   5  12 190.270 143.094   8
   3   5  12 188.624 124.819   5
   3  -5  12 128.204 123.325   6
   3   5  13 3732.06 308.268   5
   3   5  13 4047.78 343.926   8
   3  -5  13 3242.51 310.618   6
   3   5  14 1698.23 197.301   8
   3   5  14 1310.84 150.523   5
   3  -5  14 1655.74 187.504   6
   3   5  15 10056.6 345.957   8
  -3   6  15 10145.5 403.583   8
   3   6 -15 10008.1 367.096  11
  -3   6  14 340.857 97.5590   5
   3   6 -14 523.927 111.302  11
  -3   6  13 1082.36 181.831   5
   3   6 -12 101.082 93.4113   9
   3   6 -12 173.558 113.810   4
  -3   6  12-6.33900 120.950  12
   3   6 -11 36506.5 1014.57   4
  -3   6  11 36103.2 1040.52  12
   3   6 -11 36215.7 1011.93   9
   3   6 -10 237.739 95.5636   9
  -3   6  10 267.933 133.901  12
   3   6 -10 184.736 105.202   4
   3   6  -9 438.111 132.343   9
  -3   6   9 556.797 170.075  12
   3   6  -9 581.071 161.201   4
   3   6  -8 320238. 2962.60   4
  -3   6   8 326504. 3271.00  10
   3   6  -8 320108. 2915.75   3
   3   6  -7 2976.98 283.044   4
  -3   6   7 3354.05 337.599  10
   3   6  -7 3222.48 298.493   3
   3   6  -6 41946.2 1037.85   3
   3   6  -5 70578.0 1310.14   3
   3   6  -4 6438.21 395.531   3
   3   6  -3 156.282 92.2781   3
   3   6  -2 7381.77 418.831   3
  -3  -6   2 8022.22 373.782   1
   3   6  -1 12832.2 542.256   3
  -3  -6   1 13484.7 499.385   1
  -3  -6   0 9385.83 433.495   1
  -3  -6  -1 9708.00 454.140   1
  -3   6  -2 14462.4 519.004   3
  -3  -6  -2 14205.8 563.771   1
  -3  -6  -3 14632.5 592.861   1
  -3   6  -3 12945.5 526.848   3
  -3   6  -4 339.109 123.718   3
  -3  -6  -4 260.426 109.824   1
  -3   6  -5 5520.05 389.253   3
   3   6   5 4861.00 385.088   5
  -3  -6  -5 5508.33 406.555   1
   3   6   6 3040.15 308.212   8
  -3  -6  -6 2872.86 304.328   1
   3   6   6 3173.78 331.292   5
   3   6   7 2359.02 290.460   8
   3   6   7 2288.47 299.235   5
   3   6   8 38671.7 1158.67   8
   3   6   8 37610.2 1181.19   5
   3   6   9 18151.3 809.665   8
   3   6   9 18370.8 834.880   5
   3   6  10 4166.17 402.205   8
   3   6  10 4111.82 405.221   5
   3   6  11 928.514 203.717   5
   3   6  11 652.523 179.929   8
   3  -6  11 756.821 195.427   6
   3   6  12 16453.5 673.038   5
   3   6  12 16439.3 688.976   8
   3  -6  12 15186.2 594.624   6
   3   6  13 115.703 94.3333   5
   3   6  13 99.0159 95.8535   8
   3  -6  13 2.25400 74.5443   6
   3   6  14 867.050 130.103   8
   3   6  14 901.800 112.853   5
  -3   7  15 315.282 72.2680   8
  -3   7  14 4413.49 293.812   8
   3   7 -14 4438.48 225.970  11
  -3   7  14 4520.91 253.945   5
  -3   7  13 815.384 157.018   5
   3   7 -13 1119.53 144.771  11
  -3   7  12 2091.14 257.164   5
   3   7 -11 5489.92 360.268   4
  -3   7  11 5832.94 424.344  12
   3   7 -10 35029.8 923.889   4
  -3   7  10 33575.0 1039.06  12
  -3   7   9 3847.38 377.018  12
   3   7  -9 3844.36 312.074   4
  -3   7   8 144201. 2207.53  12
  -3   7   7 51580.6 1309.29  12
  -3   7   7 49083.7 1303.78  10
  -3   7   6 25771.8 928.287  10
   3   7  -6 25486.7 848.958   3
   3   7  -5 6153.05 412.941   7
   3   7  -5 6441.35 429.788   3
  -3   7   5 6173.13 451.229  10
   3   7  -4 87053.2 1526.83   7
  -3   7   4 90673.5 1637.45  10
   3   7  -4 88812.8 1567.13   3
   3   7  -3 16.5698 87.8514   3
   3   7  -2 11646.0 567.497   3
   3   7  -1 43.6376 85.3156   3
   3   7   2 11639.3 573.703   7
   3   7   3 21487.4 784.850   7
   3   7   4 6592.43 450.812   7
   3   7   4 6396.39 439.300   5
   3   7   5 185.387 122.042   5
   3   7   5-90.7648 163.132   7
   3   7   6 22058.9 810.578   8
   3   7   6 21863.4 868.071   5
   3   7   7 7913.07 509.135   8
   3   7   7 7290.88 521.447   5
   3   7   8 6250.83 461.136   8
   3   7   8 6280.06 490.601   5
   3   7   9 13732.3 676.053   8
   3   7   9 15314.5 744.941   5
   3   7  10 58657.9 1352.89   8
   3   7  10 58694.8 1393.67   5
   3   7  11 12294.7 591.688   8
   3   7  11 12932.2 613.612   5
   3   7  12-11.2265 90.6435   8
   3   7  12-77.7885 102.114   5
   3   7  13 12485.0 441.472   5
   3   7  13 12217.4 448.087   8
  -3   8  14 4295.20 231.511   8
  -3   8  13 419.347 106.190   5
  -3   8  13 309.644 94.3794   8
  -3   8  12 1567.52 204.445   5
  -3   8  11 1007.49 196.144   5
  -3   8  11 1313.93 209.539  12
  -3   8  10 171.178 131.942  12
  -3   8   9 37441.7 1110.53  12
  -3   8   8 50137.8 1319.06  12
  -3   8   7 7703.28 531.609  12
  -3   8   7 7721.34 515.829  10
   3   8  -6 33780.7 967.881   7
  -3   8   6 32837.3 1063.06  10
   3   8  -5 5419.72 413.333   7
  -3   8   5 4958.35 415.352  10
   3   8  -4 15677.5 703.208   7
  -3   8   4 15966.2 721.857  10
   3   8  -3 51376.2 1270.58   7
  -3   8   3 52067.7 1288.81  10
   3   8  -2 27317.7 936.440   7
  -3   8   2 26909.2 913.645  10
   3   8  -2 26304.4 881.312   3
   3   8  -1 41.9383 114.465   7
  -3   8   1 122.122 108.981  10
   3   8   0 564.086 183.000   7
  -3   8   0 277.314 113.314  10
   3   8   1 45.3116 109.744   7
  -3   8  -1-388.102 136.673  10
   3   8   2 17130.9 738.763   7
  -3   8  -2 16302.0 697.778  10
   3   8   3 9354.49 551.642   7
  -3   8  -3 8998.82 515.737  10
   3   8   4 5029.50 417.121   7
   3   8   4 4943.84 389.203   5
   3   8   5 7878.33 497.404   7
   3   8   5 8253.31 522.794   5
   3   8   6 6599.77 477.774   5
   3   8   7-141.923 115.988   5
   3   8   7 719.606 166.533   8
   3   8   8 4100.49 349.116   8
   3   8   8 4188.94 388.750   5
   3   8   9 37.8933 127.616   5
   3   8   9 274.489 115.938   8
   3   8  10 16233.7 625.701   8
  -3   8 -10 15056.6 518.866   7
   3   8  10 15675.4 661.803   5
   3   8  11 4823.40 314.192   8
   3   8  11 5412.84 356.397   5
   3   8  12 6230.71 304.297   8
   3   8  12 6577.36 334.028   5
  -3   9  13 4492.26 215.684   8
  -3   9  13 4700.73 215.525   5
  -3   9  12 3293.59 239.995   5
  -3   9  12 3121.95 229.457   8
  -3   9  11 8715.67 440.899   5
  -3   9  11 8534.59 422.155  12
  -3   9  10 9728.76 513.439   5
  -3   9  10 9064.95 482.800  12
  -3   9   9 851.308 199.792  12
  -3   9   8 841.982 195.833  12
   3   9  -7 10082.3 491.572   7
  -3   9   7 10366.0 602.674  12
   3   9  -6 7239.95 450.399   7
  -3   9   6 7721.23 502.940  10
  -3   9   6 8039.28 537.828  12
   3   9  -5 5250.36 408.582   7
  -3   9   5 5322.00 430.329  10
   3   9  -4 1147.91 216.880   7
  -3   9   4 1450.97 243.633  10
   3   9  -3 97545.9 1795.44   7
  -3   9   3 98777.9 1763.61  10
   3   9  -2 29010.6 994.196   7
  -3   9   2 30267.5 954.726   7
  -3   9   2 30183.2 976.244  10
  -3   9   1 218.737 113.422  10
   3   9  -1 293.264 146.903   7
  -3   9   0 1156.81 195.646  10
   3   9   0 1258.42 239.071   7
   3   9   1 16744.8 759.171   7
  -3   9  -1 16375.8 689.733  10
  -3   9  -2 160.500 106.762  10
   3   9   2 266.906 159.720   7
  -3   9  -3 15919.2 662.928  10
   3   9   3 16386.1 733.815   7
   3   9   4 12828.6 643.978   7
  -3   9  -4 11458.3 553.492  10
   3   9   5 986.240 191.850   5
   3   9   6 6610.83 450.036   5
   3   9   7 2084.00 263.419   5
   3   9   8 117.925 102.415   5
   3   9   9-117.813 72.1768   8
   3   9   9 75.6554 85.7691   5
  -3   9  -9 99.9750 76.6016   7
   3   9  10 8949.03 355.660   8
   3   9  10 9736.17 441.335   5
   3   9  11 716.430 118.810   5
  -3  10  11 2773.62 198.593   5
  -3  10  11 2322.18 157.822   8
  -3  10  10 194.182 95.8694   5
  -3  10  10 221.243 73.9394   8
  -3  10  10 316.386 107.424  12
  -3  10   9 6893.03 396.038   5
  -3  10   9 7037.75 401.034  12
  -3  10   8 742.570 165.591   5
  -3  10   8 650.378 160.559  12
  -3  10   7 111.672 118.598  12
   3  10  -7-124.631 77.9756   7
   3  10  -6 372.368 118.518   7
  -3  10   6 501.581 167.237  12
   3  10  -5 963.257 185.095   7
  -3  10   5 853.221 195.026  12
  -3  10   5 926.790 182.405  10
  -3  10   4 706.686 166.431  10
   3  10  -4 1067.53 211.909   7
   3  10  -3 43263.6 1166.04   7
  -3  10   3 43684.9 1095.70  10
   3  10  -2 1472.80 252.421   7
  -3  10   2 1543.41 227.998   7
  -3  10   2 1284.88 199.745  10
   3  10  -1 6468.04 471.015   7
  -3  10   1 6383.74 447.892   7
  -3  10   1 6167.37 413.321  10
   3  10   0 6.04972 114.070   7
  -3  10   0-21.6923 119.375   7
  -3  10   0-155.249 104.571  10
  -3  10  -1 6422.63 479.548   7
   3  10   1 6978.98 485.310   7
   3  10   2 1576.86 251.708   7
  -3  10  -2 1477.61 248.882   7
   3  10   3 7265.94 477.142   7
  -3  10  -3 6921.00 495.960   7
   3  10   4 1368.82 224.018   7
  -3  10  -4 1301.79 243.280   7
  -3  10  -5 2134.07 278.298   7
  -3  10  -6 3743.14 334.535   7
   3  10   6 3840.71 289.406   5
  -3  10  -7 98.0162 90.8730   7
   3  10   7 158.204 84.7550   5
  -3  10  -8 2089.39 201.053   7
   3  10   8 2137.70 204.288   5
  -3  10  -9 633.752 92.1017   7
   3  10   9 712.625 113.103   5
  -3  11   9 22184.3 502.346   5
  -3  11   8 2866.34 209.954   5
  -3  11   8 2837.48 227.078  12
  -3  11   7 165.200 82.9929   5
  -3  11   7 227.630 104.649  12
  -3  11   6 167.303 74.2092   5
   3  11  -6 138.191 75.7194   7
  -3  11   6 70.1910 90.5698  12
  -3  11   5 660.207 122.972   5
   3  11  -5 701.985 142.646   7
  -3  11   5 723.905 160.287  12
   3  11  -4 1966.47 233.123   7
  -3  11   4 1774.45 226.526  12
   3  11  -3 6619.52 421.767   7
  -3  11   3 6589.79 416.486  12
  -3  11   2 2845.45 256.534   7
   3  11  -2 2827.88 292.122   7
   3  11  -1 477.578 160.432   7
  -3  11   1 404.571 129.722   7
   3  11   0 2842.27 301.317   7
  -3  11   0 2844.58 289.476   7
   3  11   1 109.505 118.397   7
  -3  11  -1 76.7175 102.147   7
   3  11   2 403.116 147.561   7
  -3  11  -2 426.582 159.283   7
  -3  11  -3 27871.5 853.058   7
  -3  11  -4 427.633 141.308   7
  -3  11  -5 166.022 104.952   7
  -3  11  -6 2791.26 230.394   7
  -3  11  -7 526.223 98.9455   7
  -3  12   6 366.281 80.2843  12
  -3  12   5 2039.25 170.891  12
   3  12  -5 2136.37 162.547   7
   3  12  -4 9426.60 376.084   7
  -3  12   4 8998.19 361.166  12
   3  12  -3 10332.3 425.320   7
  -3  12   3 9810.83 385.599  12
   3  12  -2 12572.3 486.221   7
  -3  12   2 11232.2 412.398  12
   3  12  -1 7797.12 393.060   7
  -3  12   1 7144.35 314.973   7
  -3  12   1 6894.27 316.572  12
  -3  12   0 3025.95 202.493  12
   3  12   0 3482.44 272.798   7
  -3  12   0 3380.93 239.624   7
  -3  12  -1 2150.71 200.270   7
  -3  12  -2 1876.73 190.229   7
  -3  12  -3 8543.57 368.961   7
  -3  12  -4 14234.7 444.487   7
  -3  12  -5 113.895 59.1416   7
   4   0 -17 51.5065 42.8357  11
   4   0 -16 234.185 100.064   9
   4   0 -16-36.0795 63.6543  11
   4   0 -15 36.1706 79.0525   9
   4   0 -15 39.3679 69.8076  11
   4   0 -14 3310.22 324.229   9
   4   0 -13-64.8547 116.921   9
   4   0 -13 60.2088 101.523   4
   4   0 -12 33255.8 976.221   4
   4   0 -12 32778.6 1066.21   9
   4   0 -11-200.042 125.384   9
   4   0 -11 45.6290 89.4034   4
   4   0 -11 102.832 86.3235   2
   4   0 -10 12197.9 645.489   9
   4   0 -10 11032.6 541.255   4
   4   0 -10 11122.2 589.625   2
   4   0  -9 101.538 97.3051   2
   4   0  -8 2339.55 267.219   2
   4   0  -7 53.8508 101.664   2
   4   0  -6 40580.2 975.699   2
   4   0  -5 32.1983 81.9091   2
   4   0  -4 5299.63 328.371   2
   4   0  -3-0.43192 62.2077   2
   4   0  -2 57795.4 953.025   2
   4   0  -1 42.8698 63.7316   2
  -4   0   0 426257. 2474.97   1
  -4   0  -1 178.505 86.4319   1
  -4   0  -2 863018. 3757.44   1
  -4   0  -3 82.0967 72.8185   1
  -4   0  -4 254296. 2246.27   1
  -4   0  -5-2.87673 73.7011   1
  -4   0  -6 71933.5 1356.31   1
  -4   0  -7 71.2165 87.8868   1
  -4   0  -8 489.863 142.959   1
   4   0   8 307.808 139.297   8
   4   0   8 414.379 140.688   6
   4   0   9 43.1526 99.8871   5
   4   0   9-43.3318 106.572   8
  -4   0  -9 52.9366 99.4928   1
   4   0  10 3843.64 382.125   6
   4   0  10 3706.80 391.568   8
   4   0  11-253.533 141.708   8
   4   0  11-43.1969 125.287   6
   4   0  12 2029.74 280.048   6
   4   0  13 243.023 120.075   6
   4   0  14 3048.26 269.811   6
   4   0  15-14.2530 65.7641   6
   4   1 -17 3685.75 201.270  11
   4   1 -16 1172.16 161.505  11
   4   1 -16 1202.89 168.147   9
   4  -1 -15 221.645 93.0797   9
   4   1 -15 269.896 123.425   9
   4  -1 -15 373.944 107.862  11
   4   1 -15 355.264 120.051  11
   4   1 -14 11613.6 568.655   4
   4  -1 -14 12127.0 518.285  11
   4  -1 -14 11409.3 557.202   9
   4   1 -14 11632.5 608.766   9
   4  -1 -13 16077.8 629.055   4
   4   1 -13 16163.0 701.459   4
   4  -1 -13 14602.5 667.925   9
   4   1 -13 16325.7 754.216   9
   4  -1 -12 40629.7 1018.86   4
   4   1 -12 41224.4 1127.07   4
   4   1 -12 41212.1 1222.71   9
   4  -1 -12 40793.1 1144.38   9
   4  -1 -11 13947.9 595.623   4
   4   1 -11 14819.8 676.442   4
   4  -1 -11 15313.0 707.986   2
   4   1 -11 14521.9 732.585   9
   4  -1 -11 14023.7 685.719   9
   4   1 -10 16068.9 750.180   9
   4  -1 -10 15752.7 716.426   9
   4   1 -10 15730.5 676.902   4
   4  -1 -10 15593.6 712.426   2
   4   1 -10 15028.1 673.851   2
   4  -1  -9 4703.85 387.479   2
   4   1  -9 4689.46 376.656   2
   4   1  -8 1121.31 195.299   2
   4  -1  -8 1248.05 204.941   2
   4  -1  -7 114008. 1696.31   2
   4   1  -7 110744. 1672.40   2
   4  -1  -6 97287.7 1500.31   2
   4   1  -6 95237.8 1496.46   2
   4  -1  -5 175637. 1917.45   2
   4   1  -5 170182. 1922.95   2
   4  -1  -4 14456.4 526.062   2
   4   1  -4 14528.7 541.387   2
   4  -1  -3 2383.27 215.456   2
   4   1  -3 2137.49 207.923   2
   4  -1  -2 1403.08 155.233   2
   4   1  -2 1552.51 174.356   2
   4  -1  -1 21251.8 545.821   2
   4  -1   0 3492.58 212.177   2
  -4   1   0 3400.85 214.970   1
  -4  -1   0 3098.98 234.681   1
  -4  -1  -1 361215. 2442.31   1
  -4   1  -1 361976. 2189.68   1
  -4   1  -2 200507. 1718.76   1
  -4  -1  -2 197549. 1895.38   1
  -4  -1  -3 5067.99 328.482   1
  -4   1  -3 5227.70 296.146   1
  -4  -1  -4 3439.75 282.912   1
  -4   1  -4 3782.83 269.720   1
  -4  -1  -5 21363.7 722.602   1
  -4   1  -5 21833.3 679.122   1
  -4  -1  -6 32111.7 939.881   1
  -4   1  -6 32890.5 882.810   1
  -4  -1  -7 22440.3 826.865   1
  -4   1  -7 21533.3 739.953   1
  -4  -1  -8 937.975 188.880   1
   4  -1   8 1048.03 207.622   8
   4   1   8 901.436 199.680   8
  -4   1  -8 643.463 153.396   1
   4  -1   8 1196.94 211.489   6
   4   1   8 1364.53 220.830   6
   4   1   8 1264.76 227.310   5
   4  -1   9 369.051 154.630   8
   4   1   9 451.801 183.181   8
  -4  -1  -9 434.761 141.498   1
   4   1   9 341.483 133.044   5
   4   1   9 564.181 149.231   6
   4  -1   9 580.481 183.087   6
   4   1  10 6940.42 525.793   8
   4   1  10 7248.58 499.094   5
   4   1  10 7106.04 493.215   6
   4  -1  10 6989.75 517.506   6
   4   1  11 159.566 129.744   5
   4   1  11 223.495 157.436   8
   4   1  11 147.884 116.575   6
   4   1  12 3198.31 338.819   6
   4  -1  12 3221.99 367.363   6
   4   1  12 3392.36 350.270   8
   4   1  13 50860.1 1175.11   6
   4  -1  13 56624.6 1324.66   6
   4   1  14 36.1729 72.6897   6
   4  -1  14-21.9474 93.0199   6
   4   1  15 3326.19 187.869   6
   4  -1  15 4121.08 257.634   6
   4   2 -17 6327.28 267.541  11
   4   2 -16 145.785 95.3179   9
   4   2 -16 114.427 86.6678  11
   4   2 -15 50.4917 98.6973   9
   4   2 -15 76.4181 96.3820  11
   4   2 -14 7681.46 474.601   4
   4   2 -14 8107.62 514.120   9
   4   2 -13 38949.5 1104.40   4
   4  -2 -13 37820.4 986.449   9
   4   2 -13 37734.5 1144.87   9
   4   2 -12 6275.24 462.170   4
   4  -2 -12 6076.28 422.881   9
   4   2 -12 6324.76 494.660   9
   4   2 -11 79870.4 1600.52   4
   4   2 -11 83451.7 1749.60   9
   4  -2 -11 79716.2 1535.02   9
   4   2 -10 938.470 201.522   9
   4  -2 -10 931.511 205.495   9
   4  -2 -10 1486.31 238.146   2
   4   2 -10 1120.93 204.536   4
   4  -2  -9 2100.31 266.121   2
   4  -2  -8 48900.9 1173.18   2
   4  -2  -7 38129.5 994.630   2
   4   2  -7 38980.0 1004.48   2
   4  -2  -6 33034.6 881.772   2
   4   2  -6 31806.5 883.479   2
   4  -2  -5 35564.6 867.261   2
   4  -2  -4 15374.3 545.675   2
   4  -2  -3 17.2892 63.1255   2
   4  -2  -2 25576.3 626.791   2
   4  -2  -1 19960.3 521.932   2
  -4  -2   0 610.512 126.148   1
   4  -2   0 673.889 103.560   2
   4  -2   1 84915.8 906.447   2
  -4  -2  -1 83588.8 1238.06   1
  -4   2  -1 83616.5 1003.69   1
  -4   2  -2 181099. 1543.95   1
  -4  -2  -2 177863. 1887.31   1
  -4  -2  -3 387.415 124.182   1
  -4   2  -3 394.020 86.1587   1
  -4  -2  -4 11853.7 538.537   1
  -4   2  -4 12463.6 451.385   1
  -4  -2  -5 28086.6 860.708   1
  -4   2  -5 27596.0 717.584   1
  -4  -2  -6 7199.77 463.177   1
  -4  -2  -7 2792.22 310.471   1
   4   2   8 56852.6 1438.28   8
   4   2   8 55048.1 1233.64   6
   4  -2   8 60135.3 1438.25   6
  -4  -2  -8 57945.3 1409.89   1
   4   2   8 54108.7 1386.17   5
   4   2   9 11582.8 678.543   8
   4   2   9 11346.0 649.338   5
   4   2   9 12387.7 609.105   6
   4  -2   9 12237.4 680.457   6
   4   2  10 9459.06 591.542   5
   4   2  10 9613.62 544.605   6
   4  -2  10 10277.2 634.719   6
   4   2  10 9978.50 634.752   8
   4   2  11 25164.2 978.340   8
   4   2  11 24254.6 894.903   5
   4  -2  11 25796.3 996.733   6
   4   2  12 30301.0 1017.50   8
   4  -2  12 31151.8 1062.43   6
   4   2  12 30293.1 914.395   5
   4   2  13 97785.5 1413.05   6
   4  -2  13 94496.7 1709.24   6
   4  -2  14 57592.8 1155.81   6
   4  -2  15 11192.2 411.535   6
   4   3 -17 1976.59 145.501  11
   4   3 -16 108.493 74.2960  11
   4   3 -15 5578.25 365.485  11
   4   3 -15 5595.29 380.599   9
   4   3 -14 7363.09 461.999   4
   4   3 -14 7468.29 482.356   9
   4   3 -13 17697.7 747.190   4
   4   3 -13 17862.4 785.489   9
   4   3 -12 37648.2 1114.83   4
   4   3 -12 37860.4 1168.84   9
   4   3 -11 623.975 190.376   9
   4   3 -11 822.968 192.497   4
   4   3 -10 784.994 181.102   9
   4  -3 -10 989.723 192.112   2
   4   3 -10 1047.11 209.261   4
   4   3  -9 22696.1 872.496   9
   4  -3  -9 23282.5 856.900   2
   4   3  -9 22170.4 830.205   4
   4  -3  -8 2130.84 259.025   2
   4  -3  -7 7953.72 468.867   2
   4  -3  -6 574.357 143.295   2
   4  -3  -5 11830.0 516.360   2
   4   3  -5 11533.4 398.191   3
   4  -3  -4 3149.16 257.967   2
   4   3  -4 3206.20 211.480   3
   4  -3  -3 34657.4 784.607   2
   4   3  -3 34685.6 684.841   3
   4  -3  -2 49.7180 62.2570   2
   4  -3  -1 182.337 72.4485   2
  -4  -3   1 58.7857 79.4553   1
   4  -3   0 19535.6 491.861   2
  -4  -3   0 20960.0 637.752   1
  -4  -3  -1 477492. 3081.78   1
  -4  -3  -2 18026.0 633.112   1
  -4  -3  -3 8355.89 451.839   1
  -4  -3  -4 6872.81 426.655   1
  -4  -3  -5 24147.2 825.705   1
  -4  -3  -6 19363.2 779.016   1
   4   3   7 17995.3 788.954   8
   4   3   7 17889.5 793.833   5
  -4  -3  -7 19078.0 810.606   1
   4  -3   7 18834.1 796.168   6
   4   3   8 35426.8 1150.18   8
   4  -3   8 37747.0 1176.96   6
   4   3   8 35569.7 1146.24   5
  -4  -3  -8 38068.7 1159.88   1
   4   3   9 7060.22 538.155   8
   4   3   9 6303.46 501.956   5
   4  -3   9 7156.29 542.791   6
   4   3  10 57.6470 103.982   5
   4   3  10 47.9976 132.655   8
   4  -3  10 142.083 145.655   6
   4   3  11 225.508 131.093   5
   4   3  11 187.827 142.932   8
   4  -3  11 85.4108 148.993   6
   4   3  12 1750.38 266.266   8
   4   3  12 1920.93 250.712   5
   4  -3  12 1910.42 293.048   6
   4  -3  13 29572.1 941.840   6
   4   3  13 29692.8 897.739   8
   4   3  13 29147.8 767.141   5
   4  -3  14 7350.02 400.764   6
   4  -3  15 20195.2 510.411   6
   4   4 -16 1420.59 151.614  11
  -4   4  15 2021.66 186.360   8
   4   4 -15 1787.65 202.459  11
   4   4 -15 2199.69 230.931   9
   4   4 -14 1864.93 229.355   4
   4   4 -14 1843.72 237.308   9
   4   4 -13 134.368 109.537   9
   4   4 -13 140.836 123.386   4
   4   4 -12 11987.3 628.352   4
   4   4 -12 11035.1 621.090   9
   4   4 -11 31210.4 1025.66   4
   4   4 -11 31921.4 1051.99   9
   4   4 -10-37.3175 90.2298   9
   4   4 -10-41.2738 100.454   4
   4   4  -9 964.151 203.363   9
   4  -4  -9 951.151 199.074   2
   4   4  -9 858.951 189.279   4
   4   4  -8-166.579 101.879   9
   4  -4  -8-39.1864 101.282   2
   4   4  -8-67.1382 80.9533   4
  -4   4   8 186.925 144.373  10
   4  -4  -7 4115.23 356.012   2
   4  -4  -6 61518.7 1273.24   2
   4   4  -5 33607.0 756.666   3
   4   4  -4 12203.8 454.823   3
   4   4  -3 29436.4 707.460   3
   4  -4  -2 3411.21 248.076   2
  -4  -4   2 3865.72 288.397   1
   4  -4  -1 26680.5 639.033   2
  -4  -4   1 27501.8 751.447   1
  -4  -4   0 145623. 1750.37   1
  -4  -4  -1 385.505 117.956   1
  -4  -4  -2 85181.6 1441.80   1
  -4  -4  -3 24063.7 791.209   1
  -4  -4  -4 16848.6 687.028   1
  -4  -4  -5 23185.8 836.735   1
   4   4   6 24432.5 889.870   8
  -4  -4  -6 24999.8 905.268   1
   4  -4   6 24732.1 901.287   6
   4   4   6 24951.3 918.761   5
   4   4   7 42444.3 1224.32   8
  -4  -4  -7 45013.2 1257.15   1
   4  -4   7 42698.0 1238.97   6
   4   4   7 42078.2 1235.19   5
   4   4   8 9641.05 609.979   8
   4   4   8 9248.85 599.227   5
   4  -4   8 9665.87 620.018   6
   4   4   9 172.782 153.267   5
   4   4   9 138.911 120.288   8
   4  -4   9 173.542 140.960   6
   4   4  10 667.449 187.293   8
   4   4  10 686.865 197.749   5
   4  -4  10 501.237 192.383   6
   4   4  11 20285.5 858.027   8
   4  -4  11 18298.4 849.253   6
   4   4  11 20853.9 837.838   5
   4   4  12 26615.5 915.036   8
   4   4  12 25955.3 847.135   5
   4   4  13 22071.2 741.133   8
   4  -4  13 23613.1 759.206   6
   4   4  13 22259.8 664.307   5
   4  -4  14 6006.71 327.845   6
   4   5 -16 294.679 66.1696  11
  -4   5  15 2470.81 199.876   8
   4   5 -15 2477.46 209.093  11
   4   5 -14 459.381 124.718   9
   4   5 -13 775.844 166.609   9
  -4   5  13 578.079 128.095   5
   4   5 -13 928.393 173.310   4
   4   5 -12 18565.3 746.523   4
   4   5 -12 17967.8 742.606   9
   4   5 -11 24951.8 890.641   4
  -4   5  11 25776.4 810.422  12
   4   5 -11 23734.3 874.555   9
   4   5 -10 201.108 118.493   9
  -4   5  10 336.732 124.144  12
   4   5 -10 144.586 111.707   4
   4   5  -9 10478.2 586.712   4
  -4   5   9 11200.1 570.152  12
   4   5  -9 9415.61 549.732   9
  -4   5   8 18516.0 715.995  12
   4  -5  -8 19174.6 793.633   2
   4   5  -8 19329.4 779.147   4
   4   5  -8 18808.6 746.740   9
  -4   5   8 18788.6 787.290  10
   4  -5  -7 239.577 120.721   2
  -4   5   7 65.6485 100.377  10
   4   5  -7-7.31590 99.5004   4
   4   5  -6 30749.8 804.721   3
   4   5  -5 36987.9 881.937   3
   4   5  -4 8685.06 430.252   3
  -4  -5   3 9678.39 460.896   1
   4   5  -3 9216.95 438.349   3
  -4  -5   2 37916.1 900.915   1
   4  -5  -1 21823.6 605.096   2
  -4  -5   1 21911.4 696.639   1
  -4  -5   0 59307.7 1165.62   1
  -4  -5  -1 590.244 141.105   1
  -4  -5  -2 79942.7 1446.68   1
  -4  -5  -3 53349.2 1207.84   1
  -4  -5  -4 1589.65 229.746   1
   4   5   5 10149.0 550.038   8
  -4  -5  -5 10959.8 593.603   1
   4   5   5 10441.4 586.131   5
   4   5   6 17584.9 766.075   8
  -4  -5  -6 17870.4 777.012   1
   4  -5   6 17288.1 755.623   6
   4   5   6 17559.4 793.526   5
   4   5   7 1717.72 276.921   5
   4   5   7 1831.27 264.335   8
   4   5   8 1146.08 247.842   5
   4   5   8 1074.21 224.692   8
   4  -5   8 691.870 212.554   6
   4   5   9 4237.85 411.213   8
   4  -5   9 3015.08 390.251   6
   4   5   9 4172.11 418.017   5
   4   5  10 5466.47 447.851   8
   4  -5  10 4841.66 441.402   6
   4   5  10 4835.28 428.986   5
   4   5  11 1675.91 254.086   8
   4  -5  11 1694.99 249.350   6
   4   5  11 1253.23 229.828   5
   4   5  12-7.61275 104.721   5
   4   5  12 100.725 121.879   8
   4  -5  12 127.401 103.899   6
   4   5  13 1118.42 174.313   8
   4  -5  13 1227.33 168.297   6
   4   5  13 1101.13 156.533   5
   4  -5  14 4154.06 216.926   6
  -4   6  15 4364.85 234.218   8
   4   6 -15 4832.75 233.748  11
  -4   6  14 7913.34 322.988   5
   4   6 -14 7666.46 361.252  11
  -4   6  13 15906.6 573.476   5
   4   6 -13 15567.1 578.885   4
   4   6 -13 15919.3 578.903   9
   4   6 -12 7373.97 437.250   4
  -4   6  12 7249.75 409.099  12
   4   6 -12 7354.63 427.564   9
   4   6 -11 4687.34 370.965   4
  -4   6  11 4447.19 354.652  12
   4   6 -11 5160.48 377.885   9
   4   6 -10 21109.4 795.820   4
  -4   6  10 21662.7 795.501  12
   4   6 -10 22041.4 781.087   9
   4   6  -9 869.293 159.851   9
   4   6  -9 831.273 175.668   4
  -4   6   9 796.367 186.858  12
   4   6  -8 11049.3 584.295   4
  -4   6   8 10216.6 571.079  12
  -4   6   8 10398.9 612.282  10
   4   6  -7 4364.99 364.005   4
  -4   6   7 4333.71 401.629  10
   4   6  -6 5855.44 415.005   4
   4   6  -6 6932.07 414.563   3
  -4   6   6 6504.25 476.401  10
   4   6  -5 5656.01 398.153   4
  -4   6   5 6977.13 477.979  10
   4   6  -5 6773.07 413.201   3
   4   6  -4 417.293 119.404   3
  -4   6   4 553.084 144.558  10
  -4  -6   4 294.595 99.8399   1
   4   6  -3 7334.10 422.435   3
  -4  -6   3 8167.80 429.151   1
  -4  -6   2 5745.27 368.759   1
  -4  -6   1 4326.52 324.921   1
  -4  -6   0 92195.8 1510.80   1
  -4  -6  -1 385.410 121.525   1
  -4  -6  -2 4123.21 341.806   1
  -4  -6  -3 26882.8 876.486   1
   4   6   3 25262.7 851.647   5
  -4  -6  -4 132156. 2001.32   1
   4   6   4 130363. 2028.69   5
   4   6   5 10440.0 561.147   8
  -4  -6  -5 10239.8 576.646   1
   4   6   5 10185.4 599.996   5
   4   6   6 15855.2 732.855   8
   4   6   6 15128.8 745.564   5
   4   6   7 4103.74 388.429   8
   4  -6   7 5161.81 414.400   6
   4   6   7 4627.26 430.386   5
   4   6   8 12002.2 656.258   8
   4  -6   8 11176.8 608.511   6
   4   6   8 11499.1 664.670   5
   4   6   9 4416.66 405.227   8
   4  -6   9 4200.12 380.069   6
   4   6   9 4901.75 439.973   5
   4   6  10 37122.7 1091.69   8
   4  -6  10 33764.6 995.812   6
   4   6  10 36879.4 1101.31   5
   4   6  11 23720.5 819.623   8
   4  -6  11 22629.0 735.450   6
   4   6  11 23375.6 813.258   5
   4   6  12 45349.0 1010.71   8
   4  -6  12 43535.1 871.426   6
   4   6  12 44262.3 975.223   5
   4   6  13 12648.6 452.712   8
   4   6  13 12210.4 413.071   5
  -4   7  14 1801.93 175.411   8
   4   7 -14 1536.61 122.278  11
  -4   7  14 1550.23 130.337   5
  -4   7  13 64.1288 72.1068   5
   4   7 -13 57.1234 53.0483  11
   4   7 -12 13501.7 504.221   4
   4   7 -11 17277.5 620.258   4
  -4   7  11 16997.1 653.123  12
   4   7 -10 17430.4 656.870   4
  -4   7  10 18641.5 737.622  12
   4   7  -9 18837.0 705.994   4
  -4   7   9 20798.1 809.909  12
   4   7  -8 12715.2 582.320   4
  -4   7   8 12395.7 645.226  12
  -4   7   8 12654.0 674.905  10
   4   7  -7 499.653 149.989   4
  -4   7   7 516.033 173.174  10
  -4   7   6 202.035 126.419  10
   4   7  -5 9284.80 504.110   7
  -4   7   5 10167.6 601.913  10
   4   7  -4 5341.83 398.152   7
   4   7  -4 5732.95 396.746   3
  -4   7   4 5782.66 446.100  10
   4   7  -3 814.011 187.007   7
  -4   7   3 702.910 172.560  10
   4   7  -2 3054.39 312.978   7
  -4   7   2 3596.94 350.067  10
   4   7  -1 17081.6 725.094   7
  -4   7   1 17865.9 752.639  10
   4   7   0 748.690 186.500   7
  -4   7   0 1072.42 208.632  10
   4   7   1 325.723 154.414   7
  -4   7  -1 311.607 99.3256  10
   4   7   2 6059.19 455.918   7
   4   7   3 196.244 118.698   5
   4   7   3 2178.84 288.371   7
   4   7   4 70389.5 1503.53   5
   4   7   5 152993. 2290.26   5
   4   7   6 9487.55 535.616   8
   4   7   6 9630.07 595.039   5
   4   7   7 28473.4 936.448   8
   4   7   7 26193.6 970.573   5
   4   7   8 24321.4 868.981   8
   4   7   8 23413.4 910.516   5
   4   7   9 817.594 190.564   5
   4   7   9 951.170 198.593   8
   4   7  10 72258.1 1365.51   8
   4   7  10 72232.2 1430.85   5
   4   7  11 19090.0 662.965   5
   4   7  11 18725.4 636.335   8
   4   7  12 837.859 131.539   8
   4   7  12 804.239 132.487   5
  -4   8  13 89.8176 66.5083   5
  -4   8  12 5754.22 341.105   5
  -4   8  11 8290.36 425.498  12
  -4   8  10 2082.94 246.396  12
  -4   8   9 2020.08 275.225  12
  -4   8   8 1236.32 236.429  12
  -4   8   7 4566.53 401.976  12
  -4   8   7 4474.71 411.016  10
   4   8  -6 2431.73 259.661   7
  -4   8   6 2464.31 314.005  10
   4   8  -5-78.6023 101.235   7
  -4   8   5 9.41650 113.613  10
   4   8  -4 17091.4 719.325   7
  -4   8   4 17413.4 788.702  10
   4   8  -3 9954.63 568.768   7
  -4   8   3 10658.5 616.519  10
   4   8  -2 337.770 151.895   7
  -4   8   2 461.987 167.302  10
   4   8  -1 3801.48 374.807   7
  -4   8   1 4451.81 396.569  10
   4   8   0 263.782 141.736   7
  -4   8   0 514.334 163.215  10
   4   8   1 5280.02 438.461   7
  -4   8  -1 5513.83 438.085  10
   4   8   2 1141.00 235.406   7
  -4   8  -2 1089.17 216.219  10
   4   8   3 5839.20 457.993   7
  -4   8  -3 5773.14 447.283  10
  -4   8  -4 16205.8 732.010  10
   4   8   4 16624.2 716.273   5
   4   8   5 188929. 2440.70   5
   4   8   6 259.808 136.780   5
   4   8   7 9392.82 482.911   8
   4   8   7 9175.54 546.031   5
   4   8   8 23985.3 844.309   5
   4   8   8 24336.6 759.310   8
   4   8   9 511.884 154.893   5
   4   8   9 464.695 119.317   8
   4   8  10 12544.1 470.753   8
  -4   8 -10 11070.1 387.859   7
   4   8  10 13231.6 538.580   5
  -4   8 -10 11771.4 408.193  10
   4   8  11 1139.86 143.750   5
  -4   9  12 686.616 108.948   5
  -4   9  12 864.405 113.397   8
  -4   9  11 205.060 97.6941   5
  -4   9  10 3206.66 266.472  12
  -4   9   9 21792.2 736.023  12
  -4   9   8 18.8953 108.388  12
  -4   9   7 3435.77 347.532  12
   4   9  -6 2764.32 269.569   7
  -4   9   6 2733.60 317.263  12
  -4   9   6 2569.56 306.004  10
   4   9  -5 2727.26 285.968   7
  -4   9   5 2800.74 329.122  10
   4   9  -4 22517.2 821.283   7
  -4   9   4 22749.0 876.174  10
   4   9  -3 14224.0 676.764   7
  -4   9   3 13966.4 689.237  10
   4   9  -2 88987.8 1714.03   7
  -4   9   2 91878.6 1604.92   7
  -4   9   2 89370.0 1719.26  10
   4   9  -1 10088.7 590.950   7
  -4   9   1 9153.37 555.257  10
   4   9   0 1688.55 275.256   7
  -4   9   0 1317.57 232.468  10
   4   9   1 5426.13 446.107   7
  -4   9  -1 4855.57 402.940  10
   4   9   2 4037.46 382.881   7
  -4   9  -2 4097.42 369.943  10
  -4   9  -3 16526.3 700.008  10
  -4   9  -4 91.9755 99.9418  10
  -4   9  -5 61589.6 1261.62  10
   4   9   5 64881.6 1281.80   5
  -4   9  -6 6424.31 387.745  10
   4   9   6 7330.84 439.034   5
   4   9   7 580.515 143.340   5
  -4   9  -7 546.294 115.462  10
   4   9   8 526.956 131.993   5
  -4   9  -8 395.560 91.6412  10
  -4   9  -9 9080.19 360.341   7
   4   9   9 9951.39 421.374   5
   4   9  10 14775.9 438.308   5
  -4  10  11 1122.97 106.786   5
  -4  10  10 5077.15 273.773   5
  -4  10  10 5029.77 264.743  12
  -4  10   9 3502.81 263.314   5
  -4  10   9 3453.30 256.343  12
  -4  10   8 16569.5 600.214  12
  -4  10   7 31.4350 109.993  12
   4  10  -6 539.488 116.609   7
  -4  10   6 636.661 174.483  12
   4  10  -5 1080.62 177.151   7
  -4  10   5 974.052 199.948  12
  -4  10   5 1043.16 182.199  10
   4  10  -4 9269.89 501.870   7
  -4  10   4 9231.88 508.917  10
   4  10  -3 21600.8 783.812   7
  -4  10   3 20116.2 750.290  10
   4  10  -2 100.806 141.445   7
  -4  10   2 92.4216 111.770   7
  -4  10   2 178.689 108.247  10
   4  10  -1 36140.3 1051.83   7
  -4  10   1 35790.3 974.561   7
  -4  10   1 33760.1 962.463  10
   4  10   0 18845.7 770.835   7
  -4  10   0 17785.7 717.939   7
  -4  10   0 17384.1 686.073  10
  -4  10  -1 3906.02 357.598   7
  -4  10  -1 3550.46 309.660  10
  -4  10  -2 13334.7 564.477  10
  -4  10  -3 7385.02 404.715  10
  -4  10  -4 4777.84 306.243  10
  -4  10  -5 10687.1 528.054   7
  -4  10  -6 1610.15 205.073   7
  -4  10  -7 145.780 84.5971   7
   4  10   7 41.8075 51.2465   5
   4  10   8 124.589 51.4267   5
  -4  10  -8 38.0444 52.8529   7
  -4  11   8 8658.11 300.982   5
  -4  11   8 10105.2 358.532  12
  -4  11   7 9278.21 385.773  12
  -4  11   7 8254.41 324.481   5
  -4  11   6 128.409 61.1667   5
  -4  11   6 4.43494 83.1470  12
  -4  11   5 110.489 58.1060   5
  -4  11   5 100.021 94.8640  12
   4  11  -4 1332.88 171.118   7
  -4  11   4 1359.94 195.737  12
   4  11  -3 17531.2 617.258   7
  -4  11   3 16823.4 618.425  12
  -4  11   3 16145.0 527.799  10
   4  11  -2 26920.1 791.306   7
  -4  11   2 23955.7 650.298  10
   4  11  -1 479.325 148.378   7
  -4  11   1 443.025 121.483   7
  -4  11   1 201.315 86.5972  10
  -4  11   0 324.083 117.295   7
  -4  11   0 474.764 107.905  10
  -4  11  -1 7.27603 92.9536   7
  -4  11  -2 7906.66 417.123   7
  -4  11  -3 14667.2 551.974   7
  -4  11  -4 3568.13 270.629   7
  -4  11  -5 9546.73 397.802   7
  -4  11  -6 105.985 58.3648   7
  -4  12   5 1195.57 114.093  12
  -4  12   4 22.6782 47.8674  12
  -4  12   3 2753.25 186.943  12
  -4  12   2 770.848 111.722  12
  -4  12   1 96.7857 56.4148  12
  -4  12   0 2868.74 165.602   7
  -4  12   0 2856.83 177.210  12
  -4  12  -1 4427.28 219.447   7
  -4  12  -2 119.442 64.7622   7
  -4  12  -3 1936.33 142.695   7
   5   0 -16 3887.03 201.844  11
   5   0 -16 4500.28 254.861   9
   5   0 -15 35.8542 74.5383   9
   5   0 -15 38.4801 63.5566  11
   5   0 -14 4217.93 307.935   4
   5   0 -14 3992.18 343.698   9
   5   0 -13 0.40214 109.745   9
   5   0 -13 78.5837 93.4654   4
   5   0 -12 5694.10 406.120   4
   5   0 -12 6053.62 474.129   9
   5   0 -11 269.028 161.478   9
   5   0 -11 55.2252 106.928   4
   5   0 -10 12065.3 676.519   9
   5   0 -10 11344.4 570.268   4
   5   0  -9-92.2638 98.0217   4
   5   0  -9-143.820 105.757   2
   5   0  -8 29711.6 975.866   2
   5   0  -7-182.671 117.701   2
   5   0  -6 9574.78 527.362   2
   5   0  -5 3.61144 81.5518   2
   5   0  -4 2472.77 256.639   2
   5   0  -3-1.69438 78.8580   2
   5   0  -2 23845.6 701.238   2
  -5   0   1-23.3404 93.3006   1
  -5   0   0 238824. 2150.64   1
  -5   0  -1 43.8130 86.5903   1
  -5   0  -2 313646. 2618.93   1
  -5   0  -3-31.7473 63.8544   1
  -5   0  -4 15767.0 633.295   1
  -5   0  -5-53.4328 78.7156   1
  -5   0  -6 23357.9 822.320   1
   5   0   6 26594.8 919.874   6
   5   0   7-43.9213 87.6760   6
  -5   0  -7-138.046 98.0317   1
   5   0   8 247.990 140.785   6
   5   0   9 37.1206 85.6307   6
   5   0  10 3997.48 394.087   6
   5   0  11 17.8551 112.222   6
   5   0  12 383.397 124.861   6
   5   0  13 124.849 85.9755   6
   5   0  14 74347.3 986.280   6
   5   1 -16 3510.28 216.632  11
   5   1 -16 3711.31 243.939   9
   5  -1 -15 583.152 118.822   9
   5   1 -15 716.254 149.649   9
   5   1 -15 746.856 134.659  11
   5   1 -14 1856.60 223.608   4
   5  -1 -14 1801.84 222.908   9
   5   1 -14 1984.61 253.499   9
   5   1 -13 249.911 139.458   9
   5  -1 -13 287.369 130.440   9
   5  -1 -13 246.887 90.5213   4
   5   1 -13 355.660 133.702   4
   5  -1 -12 13536.5 571.877   4
   5   1 -12 14160.0 660.905   4
   5   1 -12 12806.2 694.106   9
   5  -1 -12 13163.4 663.415   9
   5  -1 -11 56063.1 1414.07   9
   5  -1 -11 54739.2 1176.77   4
   5   1 -11 57696.7 1339.26   4
   5   1 -11 58110.5 1488.60   9
   5   1 -10 13250.5 720.689   9
   5  -1 -10 13176.0 688.377   9
   5   1 -10 13135.9 640.632   4
   5   1  -9 2414.92 282.176   4
   5  -1  -9 2209.47 299.058   2
   5   1  -9 2167.50 281.277   2
   5  -1  -8 5171.81 421.511   2
   5   1  -8 5188.28 415.305   2
   5   1  -7 8.62893 77.9226   2
   5  -1  -7-61.7088 101.250   2
   5  -1  -6 150486. 2075.00   2
   5   1  -6 151028. 2079.12   2
   5  -1  -5 77526.1 1431.47   2
   5   1  -5 77111.0 1439.27   2
   5  -1  -4 6757.77 408.750   2
   5   1  -4 6742.07 422.400   2
   5  -1  -3 10196.2 474.102   2
   5  -1  -2 13110.2 509.830   2
   5  -1  -1 13359.6 489.836   2
  -5  -1   1 13061.3 529.316   1
  -5   1   1 13263.0 485.457   1
  -5  -1   0 146120. 1768.35   1
  -5   1   0 153392. 1643.87   1
  -5  -1  -1 560301. 3538.59   1
  -5   1  -1 563471. 3236.51   1
  -5   1  -2 16671.1 578.522   1
  -5  -1  -2 16393.0 628.534   1
  -5  -1  -3 10859.6 532.299   1
  -5   1  -3 10985.1 486.145   1
  -5   1  -4 1425.40 189.898   1
  -5  -1  -4 1359.87 207.525   1
  -5  -1  -5 18040.7 730.629   1
  -5   1  -5 19169.1 684.604   1
   5   1   6 8606.66 572.524   8
  -5  -1  -6 7885.48 504.283   1
   5   1   6 8266.07 499.279   6
  -5   1  -6 7391.98 446.028   1
   5  -1   6 7215.85 508.994   6
   5   1   6 7795.69 537.312   5
   5   1   7 11105.5 668.517   8
   5   1   7 11088.1 602.498   6
   5  -1   7 9175.32 594.917   6
  -5  -1  -7 10228.0 588.647   1
   5   1   7 10662.8 641.515   5
   5   1   8 3207.61 380.563   8
   5   1   8 3679.26 390.748   5
   5   1   8 3592.33 353.669   6
   5  -1   8 2797.04 366.707   6
   5   1   9 5887.47 509.778   8
   5   1   9 5844.58 450.826   6
   5  -1   9 5692.87 497.053   6
   5   1   9 6132.02 489.626   5
   5   1  10 558.599 171.233   6
   5  -1  10 283.558 161.762   6
   5   1  11 937.583 183.767   6
   5  -1  11 1006.03 204.988   6
   5   1  12 8496.82 458.883   6
   5  -1  12 8222.94 492.290   6
   5   1  13 2251.78 209.668   6
   5  -1  13 2125.79 233.116   6
   5  -1  14 8912.71 365.193   6
   5   2 -16 3420.68 220.234  11
   5   2 -16 3373.39 232.986   9
   5   2 -15 910.013 160.590   9
   5   2 -14 9110.83 480.162   4
   5  -2 -14 8760.79 414.615   9
   5   2 -14 8950.73 509.351   9
   5  -2 -13-63.5099 90.7500   9
   5   2 -13 269.017 139.423   9
   5   2 -13 56.3711 111.599   4
   5   2 -12 10614.6 588.947   4
   5   2 -12 11048.4 643.443   9
   5  -2 -12 9995.78 545.563   9
   5   2 -11 4957.10 413.865   4
   5   2 -11 5364.24 469.041   9
   5  -2 -11 4859.58 405.052   9
   5   2 -10 70789.8 1662.31   9
   5  -2 -10 69063.5 1517.31   9
   5   2 -10 70881.0 1525.02   4
   5   2  -9 573.182 174.343   9
   5  -2  -9 393.218 139.980   2
   5   2  -9 316.277 152.439   4
   5  -2  -8 19400.6 806.095   2
   5   2  -8 18925.9 772.719   4
   5  -2  -7 30557.2 977.056   2
   5  -2  -6 15311.3 665.267   2
   5  -2  -5 9759.22 511.632   2
   5  -2  -4 605.440 148.045   2
   5  -2  -3 14.0881 76.4334   2
   5  -2  -2 3094.74 255.426   2
   5  -2  -1 13482.7 487.845   2
  -5  -2   1 13182.5 555.460   1
  -5   2   1 13395.2 456.099   1
  -5   2   0 11802.8 431.013   1
  -5  -2   0 12442.7 542.299   1
  -5   2  -1 112646. 1371.24   1
  -5  -2  -1 110375. 1643.39   1
  -5  -2  -2 6981.37 433.878   1
  -5  -2  -3 9684.62 524.308   1
  -5  -2  -4 29406.8 927.648   1
  -5  -2  -5 2095.66 263.536   1
   5   2   6 1163.88 214.492   8
   5  -2   6 1350.27 237.759   6
  -5  -2  -6 1389.65 237.739   1
   5   2   6 892.512 205.447   5
  -5  -2  -7 3168.22 344.699   1
   5   2   7 3672.72 334.158   6
   5  -2   7 3338.22 393.061   6
   5   2   7 3245.31 377.373   5
   5   2   7 3622.99 399.535   8
   5   2   8 39005.1 1265.48   8
   5   2   8 37246.8 1217.13   5
   5   2   8 39266.3 1089.78   6
   5  -2   8 37091.5 1241.39   6
   5   2   9 656.451 187.177   5
   5   2   9 613.985 211.991   8
   5   2   9 849.263 164.955   6
   5  -2   9 366.064 174.941   6
   5   2  10 106.468 115.545   5
   5   2  10 316.829 185.584   8
   5   2  10 112.983 101.660   6
   5  -2  10 245.647 175.387   6
   5   2  11 1999.49 232.949   6
   5  -2  11 1967.41 284.146   6
   5   2  12 27439.8 721.106   6
   5  -2  12 27400.7 886.247   6
   5  -2  13 22413.1 708.116   6
   5  -2  14 9141.31 367.601   6
   5   3 -16 43.2978 60.2155  11
   5   3 -15 1255.25 173.802   9
   5   3 -14 634.317 153.197   9
   5   3 -14 362.775 134.247   4
   5   3 -13 1690.21 238.684   4
   5   3 -13 1523.84 237.270   9
   5   3 -12 32224.3 1020.29   4
   5   3 -12 31760.3 1049.98   9
   5   3 -11 24624.4 916.380   4
   5   3 -11 23833.6 950.587   9
   5   3 -10 86540.2 1727.26   4
   5   3 -10 88090.9 1827.21   9
   5   3  -9 11060.9 647.384   9
   5   3  -9 10428.4 606.833   4
   5  -3  -8 10164.9 592.550   2
   5   3  -8 10281.2 592.908   4
  -5   3   8 9356.84 508.785  10
   5  -3  -7 101418. 1791.53   2
   5   3  -7 102023. 1778.73   4
   5  -3  -6 11343.4 581.428   2
   5  -3  -5 82179.4 1477.47   2
   5  -3  -4 33.1252 88.8424   2
   5  -3  -3 1916.98 215.552   2
   5  -3  -2 9519.47 445.318   2
  -5  -3   2 11106.1 525.173   1
   5  -3  -1 138626. 1554.27   2
  -5  -3   1 134805. 1820.63   1
  -5  -3   0 40341.7 1010.05   1
  -5  -3  -1 84380.2 1488.19   1
  -5  -3  -2 24939.0 845.252   1
  -5  -3  -3 1323.14 208.158   1
  -5  -3  -4 1868.19 254.686   1
  -5  -3  -5 18980.2 798.178   1
   5  -3   5 19920.4 817.621   6
   5   3   5 19248.8 815.168   8
   5   3   5 18230.6 810.192   5
   5   3   6 38194.4 1187.34   8
  -5  -3  -6 38700.0 1163.54   1
   5  -3   6 38836.0 1190.46   6
   5   3   6 37277.9 1194.77   5
   5   3   7 7219.57 541.239   8
   5  -3   7 7575.40 553.949   6
   5   3   7 7557.26 555.704   5
   5   3   8 772.925 215.740   5
   5   3   8 1340.31 267.292   8
   5  -3   8 1267.42 250.648   6
   5   3   9 3297.92 385.443   8
   5  -3   9 2990.71 375.068   6
   5   3   9 3075.61 364.453   5
   5   3  10 10283.3 631.258   8
   5  -3  10 10218.4 632.747   6
   5   3  10 9627.04 589.697   5
   5   3  11-46.6950 118.870   5
   5   3  11-10.6773 132.015   8
   5  -3  11 87.3195 117.960   6
   5  -3  12 9697.86 519.252   6
   5  -3  13 7425.27 396.966   6
   5  -3  14 7128.17 302.612   6
   5   4 -16 125.901 56.4586  11
   5   4 -15 1820.56 181.198  11
   5   4 -15 1905.76 188.778   9
   5   4 -14 1051.39 173.381   9
   5   4 -14 1460.92 192.802   4
   5   4 -13 877.216 178.523   9
   5   4 -13 1082.25 194.465   4
   5   4 -12 2103.91 270.189   4
   5   4 -12 1802.39 264.399   9
   5   4 -11 53595.3 1328.50   4
   5   4 -11 52278.5 1337.21   9
   5   4 -10 84724.1 1699.74   4
   5   4 -10 83750.7 1722.54   9
   5   4  -9 3201.25 352.233   4
   5   4  -9 3057.89 344.890   9
   5   4  -8 124579. 2080.20   9
   5  -4  -8 129976. 2086.25   2
   5   4  -8 124809. 2083.78   4
  -5   4   8 122954. 1941.52  10
   5  -4  -7 58911.4 1372.94   2
   5   4  -7 56236.1 1371.67   4
  -5   4   7 54125.2 1261.83  10
   5  -4  -6 3827.44 348.444   2
   5   4  -6 3816.22 354.200   4
  -5   4   6 3543.89 323.158  10
   5  -4  -5 23829.6 810.508   2
   5  -4  -4 13312.9 578.470   2
   5  -4  -3 9624.33 471.877   2
  -5  -4   3 10343.2 524.499   1
   5  -4  -2 3913.48 290.015   2
  -5  -4   2 4075.85 331.104   1
  -5  -4   1 15245.5 637.419   1
  -5  -4   0 355.575 116.975   1
  -5  -4  -1 1821.55 242.483   1
  -5  -4  -2 50058.4 1223.98   1
  -5  -4  -3 68275.6 1465.24   1
   5   4   4 9835.00 562.798   8
  -5  -4  -4 11205.8 609.497   1
   5  -4   4 10814.2 595.584   6
   5   4   4 10357.3 599.462   5
   5   4   5 68953.8 1531.69   8
  -5  -4  -5 71550.2 1568.48   1
   5  -4   5 71562.0 1583.73   6
   5   4   5 68308.5 1575.64   5
   5   4   6 24307.7 947.908   8
   5  -4   6 24970.2 969.241   6
   5   4   6 23675.5 964.521   5
   5   4   7 4022.28 401.522   8
   5  -4   7 4691.89 440.436   6
   5   4   7 4817.87 452.616   5
   5   4   8 454.367 184.770   5
   5   4   8 472.623 171.334   8
   5  -4   8 217.527 145.909   6
   5   4   9-43.0213 143.977   5
   5   4   9 223.314 136.515   8
   5  -4   9 274.014 162.530   6
   5   4  10 10481.9 613.513   8
   5  -4  10 11274.2 632.265   6
   5   4  10 10035.8 596.229   5
   5   4  11 8977.96 533.911   8
   5   4  11 8331.17 490.924   5
   5  -4  11 9147.18 531.339   6
   5  -4  12 27.6411 95.5826   6
   5  -4  13 18089.1 549.483   6
  -5   5  15 1825.82 134.122   8
   5   5 -15 2117.13 169.622  11
   5   5 -14 2628.89 225.450   4
   5   5 -14 2787.56 235.111   9
   5   5 -13 56.7264 72.8084   9
   5   5 -13 305.951 118.344   4
   5   5 -12 3052.23 303.537   4
   5   5 -12 3171.61 299.400   9
   5   5 -11 51638.5 1264.44   4
   5   5 -11 52816.0 1256.13   9
   5   5 -10 1277.20 216.218   9
   5   5 -10 1186.86 223.510   4
   5   5  -9 4037.41 378.812   4
   5   5  -9 3764.59 358.598   9
   5   5  -8 50207.8 1317.27   4
  -5   5   8 49031.4 1128.25  12
  -5   5   8 47948.9 1287.83  10
   5   5  -8 49257.5 1249.21   9
   5   5  -7 167967. 2261.30   9
   5   5  -7 172343. 2414.64   4
  -5   5   7 176630. 2391.79  10
   5  -5  -6 18695.0 759.899   2
   5   5  -6 18125.3 776.035   4
  -5   5   6 17661.2 758.021  10
   5  -5  -5 136.961 106.412   2
  -5  -5   5 118.484 87.4322   1
   5   5  -5 40.8393 100.959   4
  -5   5   5 101.884 111.751  10
   5  -5  -4 46020.8 1096.76   2
   5   5  -4 49742.4 1237.81   4
  -5  -5   4 49437.4 1164.56   1
  -5   5   4 49443.7 1203.68  10
   5  -5  -3 9208.80 471.365   2
  -5  -5   3 9057.57 496.134   1
  -5  -5   2 27980.6 876.549   1
  -5  -5   1 2419.16 269.837   1
  -5  -5   0 91646.3 1626.80   1
  -5  -5  -1 5014.00 400.907   1
  -5  -5  -2 55741.5 1324.29   1
   5   5   2 50415.5 1211.28   5
   5  -5   3 10102.7 566.438   6
   5   5   3 9512.97 559.296   5
   5   5   4 30274.0 964.502   8
  -5  -5  -4 30838.3 1017.89   1
   5  -5   4 27573.2 952.880   6
   5   5   4 30470.9 1027.88   5
   5   5   5 42283.4 1199.64   8
   5  -5   5 40632.8 1196.62   6
   5   5   5 42342.9 1254.75   5
   5   5   6 8743.00 559.269   8
   5  -5   6 9062.64 585.066   6
   5   5   6 8719.02 588.162   5
   5   5   7 93.4656 147.568   5
   5  -5   7-93.1143 114.412   6
   5   5   8 4695.66 424.261   8
   5  -5   8 5415.74 455.206   6
   5   5   8 5101.57 452.967   5
   5   5   9 887.900 203.666   5
   5   5   9 657.263 195.433   8
   5  -5   9 786.431 204.063   6
   5   5  10 171.340 120.365   5
   5   5  10 172.762 118.748   8
   5  -5  10 49.6741 112.535   6
   5   5  11 5519.69 390.911   8
   5  -5  11 5268.90 371.912   6
   5   5  11 5564.39 383.723   5
   5  -5  12 375.038 109.747   6
   5  -5  13 33862.2 588.929   6
   5   6 -14 5384.71 268.658  11
  -5   6  13 2112.16 190.056   5
   5   6 -13 2003.83 200.724   4
   5   6 -13 1961.10 185.270   9
   5   6 -12 9159.71 458.861   4
   5   6 -12 9099.47 431.356   9
   5   6 -11 14163.5 614.674   4
   5   6 -11 13132.1 559.348   9
   5   6 -10 41408.3 1094.09   4
  -5   6  10 42347.0 1016.61  12
   5   6 -10 41246.0 1024.74   9
   5   6  -9 8990.76 533.569   4
  -5   6   9 9102.63 505.739  12
   5   6  -9 8402.94 475.237   9
   5   6  -8 12193.3 631.985   4
  -5   6   8 13373.6 625.820  12
  -5   6   8 12936.4 678.886  10
   5   6  -7 225763. 2708.14   4
  -5   6   7 227062. 2832.95  10
   5   6  -6 1666.15 248.558   4
  -5   6   6 1319.71 247.854  10
   5   6  -5 442.429 146.134   4
  -5   6   5 389.231 167.196  10
   5   6  -4 8621.86 499.019   7
   5  -6  -4 8762.64 489.108   2
   5   6  -4 9118.06 534.688   4
  -5  -6   4 8904.06 489.807   1
  -5   6   4 9414.08 565.393  10
  -5  -6   3 183.680 110.173   1
   5   6  -3 83.6651 134.313   7
   5   6  -3 18.7138 91.8934   4
  -5   6   3 147.594 113.692  10
   5   6  -2 4845.26 400.219   7
  -5   6   2 4418.85 395.526  10
   5   6  -2 3696.25 336.972   4
  -5  -6   2 4425.53 357.727   1
   5   6  -1 7860.60 511.999   7
  -5   6   1 6965.00 492.688  10
   5   6  -1 6633.72 453.569   4
  -5  -6   1 6960.80 454.665   1
  -5  -6   0 7824.38 489.662   1
   5   6   0 7910.64 518.900   7
  -5   6   0 8138.57 528.116  10
  -5  -6  -1 70890.0 1467.81   1
  -5  -6  -2 43047.3 1161.06   1
   5   6   2 41417.2 1103.06   5
   5   6   3 22673.6 861.292   5
   5   6   4 14278.9 707.101   5
   5   6   5 11585.2 607.040   8
   5  -6   5 11067.6 600.114   6
   5   6   5 11594.5 655.372   5
   5   6   6 486.567 151.107   8
   5  -6   6 464.061 144.674   6
   5   6   7 7642.64 507.598   8
   5  -6   7 6857.57 484.667   6
   5   6   7 7473.17 533.677   5
   5   6   8 571.178 191.783   5
   5   6   8 651.853 167.476   8
   5  -6   8 567.009 168.646   6
   5   6   9 8195.64 500.698   8
   5  -6   9 8127.30 481.949   6
   5   6   9 7687.91 503.232   5
   5   6  10 25566.0 814.662   8
   5  -6  10 24017.6 739.893   6
   5   6  10 24004.0 800.168   5
   5  -6  11 3595.38 249.506   6
   5   6  11 4106.93 303.270   5
  -5   7  14 32499.6 549.868   8
  -5   7  13 6383.75 280.753   5
   5   7 -13 5593.73 249.818  11
   5   7 -12 11237.4 421.801   4
   5   7 -11 2375.62 225.466   4
  -5   7  11 2485.23 225.066  12
   5   7 -10 33914.0 883.658   4
  -5   7  10 35453.0 900.347  12
  -5   7   9 3461.08 317.414  12
   5   7  -9 3680.09 314.752   4
   5   7  -8 12193.0 579.713   4
  -5   7   8 13571.3 638.693  12
  -5   7   8 12765.8 662.326  10
   5   7  -7 85349.2 1548.35   4
  -5   7   7 82781.5 1720.66  10
   5   7  -6 795.558 169.194   4
  -5   7   6 1029.71 223.476  10
   5   7  -5 11958.1 572.745   7
   5   7  -5 12385.2 601.150   4
  -5   7   5 11859.2 663.867  10
   5   7  -4 48.3166 120.052   7
   5   7  -4 98.8607 93.3123   4
  -5   7   4-68.7870 144.712  10
   5   7  -3 198.140 128.482   7
  -5   7   3 81.6209 121.078  10
   5   7  -2 11567.9 624.611   7
  -5   7   2 11178.4 638.884  10
   5   7  -1 6531.73 482.470   7
  -5   7   1 6664.34 498.929  10
   5   7   0 3003.10 339.726   7
  -5   7   0 2803.36 331.774  10
  -5   7  -1 26165.2 974.323  10
  -5   7  -2 3206.77 357.285  10
   5   7   3 3636.01 342.567   5
   5   7   4 10829.5 603.621   5
   5   7   5 4564.96 402.784   5
   5   7   6 1072.79 220.478   5
   5   7   6 1326.96 207.467   8
   5   7   7 931.234 203.618   5
   5   7   7 807.077 165.096   8
   5   7   8 2653.29 270.590   8
   5   7   8 2734.33 300.320   5
   5   7   9 43504.3 987.457   8
   5   7   9 44451.0 1066.92   5
   5   7  10 4487.83 315.342   5
  -5   7 -11 918.862 107.442  10
  -5   8  12 19064.5 513.376   5
  -5   8  11 837.755 127.492  12
  -5   8  10 632.761 138.944  12
  -5   8   9 10452.7 506.602  12
  -5   8   8 12826.0 601.145  12
  -5   8   7 1685.41 251.736  12
  -5   8   7 1441.63 241.293  10
  -5   8   6 8653.91 556.743  10
   5   8  -5 5363.80 389.749   7
  -5   8   5 5407.58 448.753  10
   5   8  -4 31923.4 975.180   7
  -5   8   4 32146.3 1075.89  10
   5   8  -3 56028.5 1332.16   7
  -5   8   3 58751.4 1443.88  10
   5   8  -2 32426.9 1039.50   7
  -5   8   2 32565.1 1078.92  10
   5   8  -1 106.792 142.821   7
  -5   8   1 303.400 141.888  10
   5   8   0 9838.54 596.307   7
  -5   8   0 9861.67 600.839  10
  -5   8  -1 7314.53 512.723  10
  -5   8  -2 365.724 151.593  10
  -5   8  -3 31.6656 126.563  10
   5   8   4 37077.6 1003.82   5
  -5   8  -4 36862.4 1097.13  10
   5   8   5 14639.8 645.263   5
  -5   8  -5 14980.9 681.368  10
   5   8   6 536.431 147.821   5
  -5   8  -6 516.880 148.768  10
   5   8   7 451.541 132.838   5
  -5   8  -7 302.566 112.423  10
   5   8   8 318.592 115.269   5
  -5   8  -8 538.091 128.210  10
   5   8   9 4917.04 305.886   5
  -5   8  -9 4547.92 266.630  10
  -5   9  11 2236.70 176.841   5
  -5   9  10 561.782 106.082  12
  -5   9   9 13970.4 509.276  12
  -5   9   8 6103.93 379.448  12
  -5   9   7 3231.22 303.881  12
  -5   9   6 1862.89 250.737  12
  -5   9   6 1918.21 255.784  10
  -5   9   5 1298.35 229.396  10
   5   9  -4 9032.72 496.315   7
  -5   9   4 9058.52 549.262  10
   5   9  -3 5105.75 396.713   7
  -5   9   3 4821.84 412.945  10
   5   9  -2 91798.2 1666.88   7
  -5   9   2 89760.9 1704.68  10
  -5   9   1 3450.94 355.094  10
  -5   9   0 1799.75 263.446  10
  -5   9  -1 1156.26 215.518  10
  -5   9  -2 1513.39 236.345  10
  -5   9  -3 1433.07 219.587  10
  -5   9  -4 24116.5 788.458  10
   5   9   5 16226.0 555.285   5
  -5   9  -5 15129.4 592.191  10
   5   9   6 8739.23 399.139   5
  -5   9  -6 8076.43 401.128  10
   5   9   7 1016.15 137.719   5
  -5   9  -7 1122.52 142.703  10
  -5   9  -8 5062.98 268.984   7
   5   9   8 5353.24 268.386   5
  -5   9  -8 4555.45 219.163  10
  -5  10   9 9336.86 346.831   5
  -5  10   9 9213.69 323.516  12
  -5  10   8 22172.8 584.512  12
  -5  10   7 1984.11 208.700  12
  -5  10   6 851.590 164.474  12
  -5  10   5 10397.7 505.465  12
  -5  10   5 10339.0 487.012  10
  -5  10   4 9310.72 480.116  10
  -5  10   3 10666.0 523.652  10
  -5  10   2 23079.9 762.433  10
  -5  10   1 14865.1 549.588   7
  -5  10   1 14721.3 612.441  10
  -5  10   0 213.515 111.029   7
  -5  10   0 256.237 121.116  10
  -5  10  -1 2200.04 248.364   7
  -5  10  -1 2215.41 238.240  10
  -5  10  -2 2006.50 218.285  10
  -5  10  -3 14365.6 526.663  10
  -5  10  -4 3294.71 237.105  10
  -5  10  -5 9004.21 415.728   7
  -5  10  -5 8295.41 326.640  10
  -5  10  -6 192.916 74.6996   7
  -5  10  -7 2497.25 164.932   7
  -5  11   7 516.623 81.6622  12
  -5  11   6 465.327 95.2188  12
  -5  11   5 36.8772 70.7267  12
  -5  11   4 3527.26 251.695  12
  -5  11   3 609.328 126.302  12
  -5  11   3 622.019 107.863  10
  -5  11   2 17541.2 505.612  10
  -5  11   1 1194.24 143.404  10
  -5  11   0 752.218 114.161   7
  -5  11   0 644.093 103.275  10
  -5  11  -1 2468.84 193.801   7
  -5  11  -1 2308.82 169.583  10
  -5  11  -2 638.211 115.016   7
  -5  11  -3 539.192 103.391   7
  -5  11  -4 2385.78 172.899   7
   6   0 -15 110.903 71.0288   9
   6   0 -14 5777.49 371.444   9
   6   0 -13-41.4663 110.877   9
   6   0 -13 213.976 96.8507   4
   6   0 -12 19547.0 694.848   4
   6   0 -12 20283.4 832.257   9
   6   0 -11-61.7435 131.780   9
   6   0 -11 23.8835 96.6231   4
   6   0 -10 11250.2 670.163   9
   6   0 -10 10296.3 548.459   4
   6   0  -9-0.39646 95.5471   4
   6   0  -8 71004.2 1452.09   4
   6   0  -8 76780.1 1658.05   2
   6   0  -7-199.342 113.204   4
   6   0  -7-90.1111 114.827   2
   6   0  -6 48027.5 1263.35   2
   6   0  -5 101.799 114.721   2
   6   0  -4 48090.0 1181.74   2
  -6   0   2 2421.64 258.440   1
  -6   0   1-196.743 110.410   1
  -6   0   0 155421. 1957.30   1
  -6   0  -1 6.49652 82.1099   1
  -6   0  -2 82887.1 1497.92   1
  -6   0  -3 99.2965 88.1661   1
   6   0   3-210.872 123.735   6
  -6   0  -4 558.636 146.821   1
   6   0   4 499.205 157.456   6
   6   0   5-52.2549 77.9266   6
  -6   0  -5-23.7337 133.640   1
   6   0   6 22022.7 894.702   6
   6   0   7 113.455 98.1745   6
   6   0   8 290.552 141.035   6
   6   0   9-52.6092 95.3100   6
   6   0  10 490.107 150.687   6
   6   0  11 88.3961 96.3113   6
   6   0  12 39362.2 847.346   6
   6   0  13 120.791 51.3211   6
   6   1 -16 2839.51 169.550   9
   6  -1 -15 695.211 104.346   9
   6   1 -15 876.114 138.149   9
   6   1 -15 793.225 111.054  11
   6  -1 -14-25.2099 63.2758   9
   6   1 -14 22.6459 91.7551   9
   6   1 -14 50.6549 69.5915   4
   6   1 -13 7812.73 430.110   4
   6  -1 -13 7242.90 438.443   9
   6   1 -13 8498.34 505.022   9
   6   1 -12 75297.8 1423.99   4
   6   1 -12 73065.2 1589.63   9
   6  -1 -12 74308.7 1522.50   9
   6   1 -11 83.7182 138.181   9
   6  -1 -11 208.487 132.135   9
   6   1 -11 153.688 105.653   4
   6   1 -10 17951.5 860.404   9
   6  -1 -10 17392.3 813.739   9
   6   1 -10 17643.3 748.238   4
   6   1  -9 3851.56 363.242   4
   6   1  -8 9422.73 559.447   4
   6  -1  -7 20026.8 837.945   2
   6   1  -7 18509.8 767.741   4
   6  -1  -6 13906.6 675.972   2
   6   1  -6 14691.2 673.649   4
   6  -1  -5 164.133 109.804   2
   6  -1  -4 315.801 122.659   2
   6  -1  -3 1636.07 220.914   2
  -6   1   3 1954.57 221.877   1
  -6  -1   3 1958.10 244.431   1
   6  -1  -2 10310.1 501.976   2
  -6  -1   2 10595.7 534.617   1
  -6   1   2 9838.67 476.028   1
  -6  -1   1 1377.43 208.671   1
  -6   1   1 1488.24 193.103   1
  -6  -1   0 895.469 167.463   1
  -6   1   0 1212.24 173.048   1
  -6   1  -1 41657.6 1000.55   1
  -6  -1  -1 43072.6 1104.53   1
  -6  -1  -2 11217.3 586.005   1
  -6   1  -2 10971.3 518.947   1
  -6  -1  -3 98524.6 1736.78   1
   6   1   3 102085. 1764.37   6
   6  -1   3 101845. 1838.33   6
  -6  -1  -4 283.891 110.188   1
   6   1   4 448.849 124.328   6
   6  -1   4 355.426 144.808   6
  -6  -1  -5 13303.4 665.677   1
   6   1   5 13582.9 669.505   6
   6  -1   5 14049.3 720.348   6
   6   1   6 4952.55 414.636   6
   6  -1   6 5352.62 461.362   6
   6   1   7 1528.34 241.268   6
   6  -1   7 1273.13 245.595   6
   6   1   8 4237.07 383.899   6
   6  -1   8 4240.23 408.524   6
   6   1   9 3667.00 342.955   6
   6  -1   9 3334.32 362.073   6
   6   1  10 1352.71 207.357   6
   6  -1  10 1120.20 211.472   6
   6   1  11 8410.29 425.796   6
   6  -1  11 8344.46 473.607   6
   6   1  12 8594.40 357.590   6
   6  -1  12 8252.84 410.398   6
   6  -1  13 3052.10 199.450   6
   6   2 -16 5959.29 239.622   9
   6   2 -15 514.805 109.579   9
   6   2 -14 4220.49 294.801   4
   6  -2 -14 3861.61 245.883   9
   6   2 -14 4032.69 316.280   9
   6   2 -13 12137.4 548.942   4
   6  -2 -13 12055.9 508.089   9
   6   2 -13 11778.3 589.297   9
   6   2 -12 6637.98 446.592   4
   6   2 -12 6226.04 469.483   9
   6  -2 -12 6495.25 428.972   9
   6  -2 -11 90237.8 1689.48   9
   6   2 -11 89920.5 1680.18   4
   6   2 -11 90754.6 1844.85   9
   6   2 -10 9601.89 627.899   9
   6  -2 -10 9276.57 572.766   9
   6   2 -10 8998.50 556.806   4
   6   2  -9 140.653 123.975   4
   6   2  -8 543.077 181.312   4
   6  -2  -7 21113.6 855.102   2
   6   2  -7 20184.9 832.002   4
   6  -2  -6 19519.5 798.686   2
   6   2  -6 19890.4 816.717   4
   6  -2  -5 16329.3 705.268   2
   6   2  -5 16396.4 728.733   4
   6  -2  -4 4376.51 357.107   2
   6  -2  -3 2093.98 238.200   2
  -6  -2   3 2418.46 271.059   1
  -6  -2   2 336.889 115.464   1
   6  -2  -2 1042.00 170.533   2
  -6  -2   1 20354.9 768.534   1
  -6  -2   0 10243.2 555.817   1
  -6  -2  -1 13393.3 644.179   1
  -6  -2  -2 134874. 2066.95   1
   6  -2   2 136490. 2126.85   6
  -6  -2  -3 13044.6 659.717   1
   6   2   3 13774.3 626.994   6
   6  -2   3 13589.3 690.806   6
  -6  -2  -4 83558.6 1668.95   1
   6   2   4 86714.6 1598.62   6
   6  -2   4 89594.0 1803.21   6
   6   2   5 11915.9 610.200   6
   6   2   5 11337.9 692.546   5
   6   2   6 40656.9 1114.58   6
   6  -2   6 39281.9 1240.75   6
   6   2   6 37897.2 1260.69   5
   6   2   7 8.17662 71.7169   6
   6  -2   7 301.813 155.363   6
   6   2   8 14188.2 637.787   6
   6  -2   8 13319.2 721.914   6
   6   2   9 7399.30 442.564   6
   6  -2   9 6955.89 518.001   6
   6   2  10 858.760 152.693   6
   6  -2  10 868.282 201.128   6
   6  -2  11 5813.36 400.146   6
   6  -2  12 3591.21 274.839   6
   6  -2  13 48.9288 50.4205   6
   6   3 -15 838.182 123.625   9
   6   3 -14 10873.6 452.162   4
   6   3 -14 10954.6 482.023   9
   6   3 -13 80.1319 97.0092   9
   6   3 -13-4.43192 97.9483   4
   6   3 -12 4316.00 359.523   4
   6   3 -12 4447.93 384.964   9
   6   3 -11 47330.1 1228.59   4
   6   3 -11 48379.0 1310.83   9
   6  -3 -11 47559.3 1106.68   9
   6   3 -10 39611.6 1226.95   9
   6  -3 -10 39952.7 1092.59   9
   6   3 -10 39690.9 1164.45   4
   6   3  -9 12314.6 701.921   9
   6   3  -9 12866.7 682.419   4
   6   3  -8 22194.2 905.772   4
   6   3  -7 75480.1 1649.48   4
  -6   3   7 71355.7 1381.96  10
   6  -3  -6 2231.07 283.401   2
   6   3  -6 2413.09 316.762   4
  -6   3   6 2136.99 240.472  10
   6  -3  -5 10099.4 555.757   2
   6   3  -5 8906.50 563.255   4
   6  -3  -4 390.378 138.615   2
  -6  -3   4 315.256 134.132   1
   6   3  -4 586.754 174.590   4
   6  -3  -3 744.269 156.762   2
   6  -3  -3 855.647 196.330   6
  -6  -3   3 838.138 183.778   1
  -6  -3   2 3371.42 330.284   1
  -6  -3   1 362.963 124.384   1
  -6  -3   0 707.457 178.773   1
   6  -3   0 974.464 213.106   6
   6  -3   1 51493.7 1323.31   6
  -6  -3  -1 53350.9 1314.30   1
  -6  -3  -2 5257.62 425.661   1
   6  -3   2 4104.25 389.467   6
   6   3   3 297.247 149.119   5
   6  -3   3 297.912 158.109   6
   6  -3   4 16562.8 794.520   6
   6   3   4 16048.6 788.073   5
   6  -3   5 6666.22 521.771   6
   6   3   5 6137.38 502.668   5
   6  -3   6 5088.07 461.501   6
   6   3   6 5216.92 474.055   5
   6  -3   7 55187.9 1485.12   6
   6   3   7 53274.7 1472.30   5
   6  -3   8 9037.89 598.150   6
   6   3   8 7424.84 552.475   5
   6  -3   9 23091.7 905.223   6
   6  -3  10 6937.92 467.403   6
   6  -3  11 1949.95 242.007   6
   6  -3  12 5134.14 313.313   6
   6   4 -15 2646.93 173.292  11
   6   4 -15 2389.64 167.189   9
   6   4 -14 3579.82 252.476   4
   6   4 -14 3310.99 245.317   9
   6   4 -13 2255.80 234.222   4
   6   4 -13 2337.38 240.186   9
   6   4 -12 5389.05 387.549   4
   6   4 -12 6096.03 417.460   9
   6   4 -11 15856.0 696.547   4
   6   4 -11 16141.1 714.242   9
   6   4 -10 29113.5 984.280   4
   6   4 -10 30241.2 1015.85   9
   6   4  -9 222.107 139.321   9
   6   4  -9 165.645 130.799   4
   6   4  -8 6770.48 501.561   9
   6   4  -8 6235.35 487.431   4
  -6   4   8 6253.24 441.294  10
   6   4  -7 4847.98 436.133   4
  -6   4   7 5531.61 423.291  10
   6   4  -6 585.968 164.975   4
  -6   4   6 217.891 132.222  10
   6  -4  -5 11162.5 583.251   2
   6   4  -5 11141.2 641.092   4
  -6  -4   5 11336.5 596.367   1
  -6   4   5 10850.5 572.220  10
   6  -4  -4 25969.4 850.319   2
   6   4  -4 28281.2 998.450   4
  -6  -4   4 29742.4 962.023   1
  -6   4   4 26118.7 872.664  10
   6  -4  -3 13286.0 675.888   6
   6   4  -3 14234.2 709.578   4
  -6  -4   3 13226.1 643.870   1
  -6   4   3 12900.6 616.386  10
  -6  -4   2 638.353 170.892   1
   6  -4  -2 666.014 180.841   6
  -6   4   2 818.070 186.701  10
   6  -4  -1 35272.6 1090.02   6
  -6   4   1 35188.3 1020.89  10
  -6  -4   1 35951.7 1072.10   1
  -6  -4   0 655.652 179.420   1
   6  -4   0 903.798 202.819   6
  -6  -4  -1-180.087 105.577   1
   6  -4   1-85.7388 99.5380   6
   6   4   2 1592.91 250.600   5
  -6  -4  -2 2071.04 298.091   1
   6  -4   2 1707.07 264.976   6
   6  -4   3 5495.27 463.315   6
   6   4   3 6836.24 503.721   5
   6  -4   4 47878.6 1351.28   6
   6   4   4 46697.5 1336.82   5
   6  -4   5 20557.1 899.998   6
   6   4   5 20547.3 899.902   5
   6  -4   6 57848.7 1506.04   6
   6   4   6 55076.4 1475.39   5
   6   4   7 77.1937 139.489   5
   6  -4   7 23.1784 132.351   6
   6   4   8 1183.13 229.093   5
   6  -4   8 829.582 200.210   6
   6  -4   9 5985.72 445.689   6
   6  -4  10 28.3311 114.781   6
   6  -4  11 868.998 158.517   6
   6  -4  12 193.892 78.0682   6
   6   5 -14 955.340 113.114   9
   6   5 -13 922.551 137.910   9
   6   5 -13 991.123 154.633   4
   6   5 -12 520.072 135.853   9
   6   5 -12 357.626 116.700   4
   6   5 -11 4970.96 371.272   4
   6   5 -11 5011.99 364.838   9
   6   5 -10 87.9116 90.1000   9
   6   5 -10 630.157 175.652   4
   6   5  -9 4996.30 416.558   4
   6   5  -9 4827.66 392.156   9
   6   5  -8 3935.87 385.027   4
  -6   5   8 4679.44 394.401  10
   6   5  -8 4101.92 367.688   9
   6   5  -7 9822.84 559.889   9
   6   5  -7 10233.9 612.881   4
  -6   5   7 8973.12 555.704  10
   6   5  -6 8762.41 569.848   4
  -6   5   6 8106.11 528.062  10
   6   5  -5 25489.7 963.177   4
  -6   5   5 24164.4 900.412  10
   6   5  -4 22708.1 901.779   4
  -6   5   4 23015.8 867.390  10
   6   5  -3 605.007 164.002   4
  -6   5   3 541.981 178.674  10
   6  -5  -2 17491.1 760.956   6
   6   5  -2 18845.7 814.912   4
  -6   5   2 17674.3 765.608  10
   6  -5  -1 11678.1 620.717   6
  -6   5   1 13364.5 670.052  10
   6  -5   0 3157.71 335.676   6
  -6   5   0 2951.72 323.155  10
   6  -5   1 82979.6 1685.65   6
   6  -5   2 8041.90 543.816   6
   6   5   2 8529.35 535.389   5
   6  -5   3 32253.5 1084.40   6
   6   5   3 32740.0 1069.53   5
   6   5   4-157.758 124.229   5
   6  -5   4 441.554 180.750   6
   6  -5   5 20840.0 887.142   6
   6   5   5 21911.5 906.072   5
   6  -5   6 11887.0 666.668   6
   6   5   6 10890.2 644.823   5
   6   5   7 308.172 166.082   5
   6  -5   7 347.352 155.903   6
   6   5   8 974.527 209.423   5
   6  -5   8 732.370 181.065   6
   6  -5   9 173.630 120.060   6
   6  -5  10 1151.05 177.361   6
   6  -5  11 8397.86 364.371   6
   6   6 -13 4540.88 247.225   4
   6   6 -13 3775.56 190.132   9
   6   6 -12 7446.66 368.620   4
   6   6 -12 7188.98 320.932   9
   6   6 -11 2044.98 221.489   4
   6   6 -11 2252.74 208.861   9
   6   6 -10 20812.0 734.548   4
   6   6 -10 19564.3 633.081   9
   6   6  -9 4929.01 389.811   4
   6   6  -8 33006.9 1011.29   4
  -6   6   8 32228.9 1014.28  10
   6   6  -7 44866.4 1215.07   4
  -6   6   7 43461.7 1209.61  10
   6   6  -6 2007.55 279.842   4
  -6   6   6 1856.30 271.804  10
   6   6  -5 1006.23 195.876   4
  -6   6   5 2080.36 286.714  10
   6   6  -4 2812.20 324.544   4
  -6   6   4 2447.64 304.952  10
   6   6  -3 702.322 179.529   4
  -6   6   3 805.693 185.810  10
   6   6  -2 6350.39 468.429   4
  -6   6   2 6086.23 475.987  10
   6   6  -1 926.690 203.483   4
  -6   6   1 843.562 217.402  10
  -6   6   0 1146.63 237.014  10
  -6   6  -1 33195.3 1093.81  10
   6  -6   2 7898.60 508.937   6
   6   6   2 8744.49 523.096   5
  -6   6  -2 8799.56 573.814  10
   6  -6   3 15452.4 716.521   6
   6   6   3 17012.2 742.154   5
   6  -6   4 6750.07 483.127   6
   6   6   4 6417.73 477.762   5
   6  -6   5 36111.6 1089.85   6
   6   6   5 38331.2 1139.20   5
   6  -6   6 25148.3 888.945   6
   6   6   6 25935.0 926.526   5
   6  -6   7 2660.18 289.436   6
   6   6   7 2830.37 310.594   5
   6   6   8 227.016 125.912   5
   6  -6   8 640.360 156.988   6
   6  -6   9 33390.1 814.660   6
   6  -6  10 73.8683 63.0454   6
  -6   6 -11 8506.44 291.593  10
   6   7 -12 6962.98 275.411   4
   6   7 -11 3.15095 68.1296   4
   6   7 -10 24214.8 675.823   4
   6   7  -9 387.339 119.664   4
  -6   7   9 282.587 106.426  12
   6   7  -8 1841.80 226.953   4
  -6   7   8 2261.41 238.376  12
  -6   7   8 1905.11 256.017  10
   6   7  -7 16530.6 670.222   4
  -6   7   7 16780.8 662.288  12
  -6   7   7 17262.6 744.013  10
   6   7  -6 4713.92 377.252   4
  -6   7   6 5537.52 444.113  10
   6   7  -5 27.1671 90.4502   4
  -6   7   5-93.3000 148.591  10
   6   7  -4 2714.18 288.931   4
  -6   7   4 2736.46 333.779  10
   6   7  -3 383.073 130.300   4
  -6   7   3 764.511 203.230  10
   6   7  -2 2292.43 273.929   4
  -6   7   2 1940.79 290.201  10
   6   7  -1 595.438 153.576   4
  -6   7   1 771.320 204.730  10
   6   7   0 2931.65 297.081   4
  -6   7   0 2940.46 349.545  10
  -6   7  -1 25565.1 957.290  10
  -6   7  -2 7657.87 533.049  10
  -6   7  -3 390.840 150.358  10
   6   7   4 15515.3 668.956   5
  -6   7  -4 15373.1 717.312  10
   6   7   5 36927.7 1024.45   5
  -6   7  -5 38962.9 1099.73  10
   6   7   6 42494.5 1071.26   5
  -6   7  -6 43498.1 1109.73  10
   6   7   7 244.902 114.693   5
  -6   7  -7 59.9894 90.0721  10
  -6   7  -8 8251.88 415.807  10
  -6   7  -9 10479.6 404.481  10
  -6   7 -10 6689.82 253.079  10
   6   8  -9 33148.9 651.809   4
  -6   8   9 34305.1 721.371  12
   6   8  -8 358.232 91.4565   4
  -6   8   8 298.812 106.312  12
   6   8  -7 4884.71 299.980   4
  -6   8   7 4784.00 342.633  12
  -6   8   7 5378.94 397.234  10
  -6   8   6 3278.38 329.175  10
  -6   8   5 971.879 213.140  10
  -6   8   4 7779.94 515.485  10
  -6   8   3 23998.7 895.311  10
  -6   8   2 25186.6 921.830  10
  -6   8   1 17297.3 761.568  10
  -6   8   0 25097.4 912.451  10
  -6   8  -1 3080.93 337.386  10
  -6   8  -2 7569.85 496.359  10
  -6   8  -3-30.5777 109.719  10
  -6   8  -4 3253.41 316.514  10
  -6   8  -5 14875.4 616.146  10
  -6   8  -6 44226.0 981.503  10
  -6   8  -7 2909.85 234.471  10
  -6   8  -8 844.809 117.303  10
  -6   9  10 2273.62 160.040   5
  -6   9   9 606.287 89.7468  12
  -6   9   8 9770.77 376.304  12
  -6   9   7 21.7798 82.8551  12
  -6   9   6 211.561 114.192  12
  -6   9   6 189.847 118.125  10
  -6   9   5 175.495 120.351  10
  -6   9   4 708.165 173.012  10
  -6   9   3 1955.56 256.626  10
  -6   9   2 25506.5 846.475  10
  -6   9   1 1403.25 223.653  10
  -6   9   0 12036.7 579.194  10
  -6   9  -1 7.73580 96.8860  10
  -6   9  -2 257.755 122.398  10
  -6   9  -3 12234.5 528.968  10
  -6   9  -4 6130.91 358.112  10
  -6   9  -5 2338.74 205.747  10
  -6   9  -6 4135.00 236.680  10
  -6   9  -7 4391.41 217.083   7
  -6  10   7 1737.63 143.883  12
  -6  10   6 3584.20 232.752  12
  -6  10   5 2404.04 210.937  12
  -6  10   4 241.144 102.599  12
  -6  10   4 105.470 83.3746  10
  -6  10   3 20668.9 633.513  10
  -6  10   2-18.1497 91.5331  10
  -6  10   1 34241.3 810.746  10
  -6  10   0 2888.92 205.217   7
  -6  10   0 2847.21 240.201  10
  -6  10  -1-90.2918 70.7074   7
  -6  10  -1-9.53562 72.9352  10
  -6  10  -2 287.459 96.2682   7
  -6  10  -2 295.746 89.7338  10
  -6  10  -3 531.348 111.537   7
  -6  10  -3 537.676 100.817  10
  -6  10  -4 2799.67 194.804   7
  -6  10  -4 2338.48 156.297  10
  -6  10  -5 3664.07 191.030   7
  -6  11   3 6534.44 257.952  12
  -6  11   2 89.7515 54.7136  12
  -6  11   1 1541.19 134.742  12
   7   0 -15-51.5141 39.0611   9
   7   0 -14 55.9990 64.5274   9
   7   0 -13-30.6394 84.2578   9
   7   0 -13-48.4570 67.5680   4
   7   0 -12 1953.92 196.661   4
   7   0 -12 2430.12 281.169   9
   7   0 -11-2.50322 112.558   9
   7   0 -11 112.202 84.6444   4
   7   0 -10 57185.7 1461.21   9
   7   0 -10 58585.2 1221.44   4
   7   0  -9-150.415 108.522   4
   7   0  -8 46066.0 1174.89   4
   7   0  -7 74.3027 88.6988   4
   7   0  -6 7022.37 479.983   4
   7   0  -5 218.633 123.896   4
   7   0  -4 56034.9 1333.07   4
  -7   0   4 59235.8 1307.75   1
  -7   0   3 172.138 117.586   1
   7   0  -3-164.381 135.753   6
   7   0  -2 24264.9 961.412   6
  -7   0   2 21901.6 790.833   1
  -7   0   1 227.846 92.6759   1
   7   0  -1-216.269 145.636   6
   7   0   0 122699. 2140.93   6
  -7   0   0 114947. 1823.24   1
  -7   0  -1-251.058 113.104   1
   7   0   1 83.7237 151.390   6
   7   0   2 356645. 3641.37   6
   7   0   3 131.761 142.738   6
   7   0   4 27288.4 1019.06   6
   7   0   5-211.159 148.940   6
   7   0   6 998.813 219.062   6
   7   0   7-203.876 138.501   6
   7   0   8-15.7905 121.475   6
   7   0   9-339.151 108.034   6
   7   0  10 3392.68 272.079   6
   7   0  11-7.88903 45.8081   6
   7   1 -15 1004.64 105.764   9
   7  -1 -14 627.528 104.037   9
   7   1 -14 653.407 127.325   9
   7  -1 -13 39.6174 90.9626   9
   7   1 -13 17.2339 86.8633   9
   7   1 -13 209.233 83.2138   4
   7   1 -12 448.761 163.855   9
   7  -1 -12 267.316 133.302   9
   7   1 -12 60.6319 85.3278   4
   7   1 -11 1895.04 277.287   9
   7  -1 -11 1502.11 240.352   9
   7   1 -11 1623.57 221.073   4
   7   1 -10 1060.58 233.107   9
   7  -1 -10 1387.57 249.353   9
   7   1 -10 967.184 188.715   4
   7   1  -9 5568.50 429.703   4
   7   1  -8 11182.5 615.359   4
   7   1  -7 848.640 202.498   4
   7   1  -6 62096.1 1457.51   4
   7   1  -5 23759.2 903.524   4
   7  -1  -4 5351.11 392.275   4
   7   1  -4 5101.38 438.589   4
  -7  -1   4 5822.18 432.003   1
  -7  -1   3 744.314 166.513   1
   7  -1  -3 380.625 162.926   6
   7  -1  -3 306.401 119.190   4
  -7  -1   2-153.969 106.460   1
   7   1  -2-5.39667 128.365   6
   7  -1  -2-75.4158 131.240   6
   7   1  -1 28696.2 1017.51   6
   7  -1  -1 27888.2 1036.90   6
  -7  -1   1 27214.0 916.820   1
   7   1   0 19116.4 836.304   6
   7  -1   0 19785.6 870.527   6
  -7  -1   0 18984.9 776.294   1
   7   1   1 30408.3 1039.33   6
   7  -1   1 30524.3 1086.88   6
   7   1   2 84874.4 1730.34   6
   7  -1   2 87325.3 1838.76   6
   7   1   3 4712.04 425.102   6
   7  -1   3 4520.14 437.251   6
   7   1   4 46.6043 126.334   6
   7  -1   4-49.2467 122.733   6
   7   1   5 44129.4 1239.70   6
   7  -1   5 42147.7 1285.96   6
   7   1   6 5430.21 438.729   6
   7  -1   6 5144.03 460.608   6
   7   1   7 2433.41 287.612   6
   7  -1   7 2373.85 309.024   6
   7   1   8-56.0469 81.3026   6
   7  -1   8-8.78361 121.326   6
   7   1   9 312.626 108.092   6
   7  -1   9 381.930 130.550   6
   7   1  10 1637.61 175.327   6
   7  -1  10 1689.29 213.236   6
   7  -1  11 3118.52 226.518   6
   7   2 -15 3755.29 187.307   9
   7   2 -14 6.45880 68.0425   9
   7   2 -14 150.150 67.8965   4
   7   2 -13 4967.66 302.342   4
   7  -2 -13 4525.70 266.428   9
   7   2 -13 4531.76 322.153   9
   7   2 -12 3063.33 272.665   4
   7   2 -12 3271.08 318.121   9
   7  -2 -12 3297.94 278.209   9
   7  -2 -11 26125.8 847.488   9
   7   2 -11 25755.3 832.996   4
   7   2 -11 26498.9 940.439   9
   7   2 -10 10836.4 640.147   9
   7  -2 -10 10639.2 587.384   9
   7   2 -10 10244.2 564.778   4
   7   2  -9 30036.9 1084.42   9
   7   2  -9 29570.9 989.326   4
   7   2  -8 17803.3 793.749   4
   7   2  -7 36.9777 110.862   4
   7   2  -6 109912. 1998.34   4
   7   2  -5 8875.26 579.643   4
   7   2  -4 12073.1 668.862   4
   7  -2  -3 25.8415 122.901   6
   7  -2  -2 126.258 138.252   6
   7   2  -1 415.925 156.525   6
   7  -2  -1 868.788 217.911   6
   7   2   0-84.2341 102.630   6
   7  -2   0-13.7004 129.046   6
   7   2   1 9867.10 577.419   6
   7  -2   1 9666.84 625.641   6
   7   2   2 106771. 1870.81   6
   7  -2   2 106143. 2044.65   6
   7   2   3 30969.2 1008.00   6
   7  -2   3 31203.1 1128.19   6
   7   2   4 2965.24 319.373   6
   7  -2   4 2568.44 350.528   6
   7   2   5 17830.3 743.464   6
   7  -2   5 16048.8 805.113   6
   7   2   6 13190.4 621.176   6
   7  -2   6 12127.8 693.043   6
   7   2   7 2674.81 279.389   6
   7  -2   7 2983.83 351.683   6
   7   2   8 7413.89 415.922   6
   7  -2   8 7795.26 513.512   6
   7  -2   9 3351.63 321.081   6
   7  -2  10 391.891 125.404   6
   7  -2  11 3987.16 254.410   6
   7   3 -14 1776.38 149.905   4
   7   3 -14 1573.55 151.239   9
   7   3 -13 3983.46 268.802   4
   7   3 -13 4274.17 293.751   9
   7   3 -12 917.729 172.018   9
   7   3 -12 1153.24 181.453   4
   7   3 -11 36.2666 105.305   9
   7  -3 -11-0.28818 90.3778   9
   7   3 -11-45.5144 100.959   4
   7   3 -10 833.244 197.285   9
   7  -3 -10 845.489 173.710   9
   7   3 -10 712.439 183.957   4
   7   3  -9 24339.8 952.163   9
   7   3  -9 25012.7 916.797   4
   7   3  -8 5356.50 454.289   4
   7   3  -7 92840.2 1846.03   4
   7   3  -6 1468.92 263.493   4
   7   3  -5 3724.78 391.815   4
   7   3  -4 1686.83 284.388   4
   7  -3  -3 8527.48 590.877   6
   7   3  -3 9196.87 600.644   4
   7  -3  -2 3469.31 387.094   6
  -7   3   2 3629.98 327.014  10
   7  -3  -1 166.479 138.263   6
  -7   3   1 57.4628 82.8469  10
   7  -3   0 31296.5 1112.34   6
  -7   3   0 30056.8 933.138  10
   7  -3   1 34162.6 1167.32   6
   7  -3   2 5830.82 498.840   6
   7  -3   3 25.2767 139.328   6
   7  -3   4 6635.33 532.261   6
   7  -3   5 38636.4 1242.30   6
   7  -3   6 27149.4 1021.39   6
   7  -3   7 3504.74 371.902   6
   7  -3   8 9644.89 555.428   6
   7  -3   9 8954.25 493.814   6
   7  -3  10 50.4351 92.3421   6
   7  -3  11 536.694 101.725   6
   7   4 -14 3721.59 186.180   9
   7   4 -13 3219.57 229.079   4
   7   4 -13 2886.01 214.867   9
   7   4 -12 951.008 151.078   9
   7   4 -12 1247.55 175.933   4
   7   4 -11 6546.10 409.939   4
   7   4 -11 6426.75 405.038   9
   7   4 -10 18967.7 742.855   4
   7   4 -10 17612.2 710.638   9
   7   4  -9 12370.6 629.553   9
   7   4  -9 13030.6 651.125   4
   7   4  -8 12029.6 641.253   9
   7   4  -8 12451.4 667.281   4
  -7   4   8 12064.3 549.590  10
   7   4  -7 46287.2 1303.09   4
  -7   4   7 47312.5 1132.12  10
   7   4  -6 2225.20 313.388   4
  -7   4   6 2531.69 283.151  10
   7   4  -5 19760.0 874.726   4
  -7   4   5 19736.2 758.379  10
   7   4  -4 22655.8 941.312   4
  -7   4   4 22003.8 808.755  10
   7   4  -3 2136.14 310.407   4
  -7   4   3 3280.21 321.860  10
   7  -4  -2 739.061 205.324   6
  -7   4   2 448.661 150.237  10
   7  -4  -1 417.190 166.794   6
  -7   4   1 355.466 139.481  10
   7  -4   0 22044.4 924.601   6
  -7   4   0 22902.5 851.426  10
   7  -4   1 13548.3 738.203   6
  -7   4  -1 14652.2 689.847  10
   7  -4   2 2261.73 319.986   6
   7  -4   3 332.804 163.373   6
   7  -4   4 891.305 226.776   6
   7  -4   5 12794.7 704.091   6
   7  -4   6 20375.8 857.351   6
   7  -4   7 17319.7 751.914   6
   7  -4   8 322.777 139.040   6
   7  -4   9 236.257 119.333   6
   7  -4  10 124.993 79.4399   6
   7   5 -13 688.769 85.4160   9
   7   5 -13 869.588 108.116   4
   7   5 -12 985.052 137.123   4
   7   5 -12 979.593 125.644   9
   7   5 -11 1827.51 207.577   4
   7   5 -11 1571.92 181.390   9
   7   5 -10 24072.1 775.651   4
   7   5 -10 22978.5 701.541   9
   7   5  -9 1779.55 246.273   4
   7   5  -9 1910.49 233.082   9
   7   5  -8 18828.4 776.284   4
  -7   5   8 18863.4 697.441  10
   7   5  -8 18902.1 709.301   9
   7   5  -7 21173.9 771.031   9
   7   5  -7 21000.1 850.012   4
  -7   5   7 21987.9 789.825  10
   7   5  -6 127903. 2128.34   4
  -7   5   6 130791. 1966.05  10
   7   5  -5 19175.4 839.531   4
  -7   5   5 19640.4 782.456  10
   7   5  -4 360.262 159.278   4
  -7   5   4 144.294 112.070  10
   7   5  -3 23096.3 929.585   4
  -7   5   3 23944.5 880.156  10
   7   5  -2 8155.15 564.486   4
  -7   5   2 8604.20 536.581  10
   7  -5  -1 13184.7 695.670   6
   7   5  -1 13889.2 727.285   4
  -7   5   1 14104.6 683.664  10
   7  -5   0 336.240 156.165   6
  -7   5   0 263.969 131.928  10
   7  -5   1 4472.59 425.083   6
  -7   5  -1 4529.10 399.755  10
   7  -5   2 122.847 134.700   6
  -7   5  -2 191.450 140.611  10
   7  -5   3 21692.2 892.151   6
   7  -5   4 42110.1 1222.01   6
   7  -5   5 202.668 136.914   6
   7  -5   6 14608.4 675.443   6
   7  -5   7-94.0049 117.925   6
   7  -5   8 280.855 110.649   6
   7  -5   9 204.959 84.0192   6
  -7   5 -10 483.126 83.0923  10
   7   6 -12 304.952 71.4619   4
   7   6 -11 17480.1 522.937   4
   7   6 -10 394.155 112.164   4
   7   6  -9 4390.21 325.950   4
   7   6  -8 3288.03 307.608   4
   7   6  -7 5210.35 402.532   4
  -7   6   7 5248.28 393.483  10
   7   6  -6 44511.5 1177.98   4
  -7   6   6 46228.1 1166.59  10
   7   6  -5 1657.42 237.693   4
  -7   6   5 1751.66 256.486  10
   7   6  -4 89.8462 128.176   4
  -7   6   4-17.7502 120.782  10
   7   6  -3 1583.85 249.496   4
  -7   6   3 1480.21 249.732  10
   7   6  -2 16440.8 744.849   4
  -7   6   2 15984.9 727.613  10
   7   6  -1 24742.3 910.517   4
  -7   6   1 25231.8 918.156  10
   7  -6   0 839.849 182.504   6
   7   6   0 794.418 201.692   4
  -7   6   0 1151.01 222.215  10
   7  -6   1 2662.79 306.472   6
  -7   6  -1 2589.00 310.485  10
   7  -6   2 12783.1 631.255   6
  -7   6  -2 14173.2 682.544  10
   7  -6   3 6707.08 460.847   6
  -7   6  -3 6655.96 471.262  10
   7  -6   4 20937.5 785.359   6
  -7   6  -4 24940.1 862.687  10
   7  -6   5 2420.08 269.883   6
  -7   6  -5 2798.38 294.488  10
   7  -6   6 1728.18 218.760   6
  -7   6  -6 1562.09 215.264  10
   7  -6   7 478.208 128.582   6
  -7   6  -7 495.945 130.310  10
   7  -6   8 3635.33 228.294   6
  -7   6  -8 4272.33 272.193  10
  -7   6  -9 939.882 114.043  10
   7   7 -11 17174.1 375.744   4
   7   7 -10 1065.12 124.171   4
   7   7  -9 26623.0 652.024   4
   7   7  -8 4284.16 292.514   4
   7   7  -7 1559.63 199.247   4
  -7   7   7 1407.25 206.106  10
   7   7  -6 6253.00 392.942   4
  -7   7   6 6813.61 436.746  10
   7   7  -5 81.1949 91.7658   4
  -7   7   5 3.89185 113.237  10
   7   7  -4 7644.52 454.063   4
  -7   7   4 8635.19 514.059  10
   7   7  -3 190.445 102.189   4
  -7   7   3 216.925 135.926  10
   7   7  -2 7145.07 445.733   4
  -7   7   2 7849.81 505.608  10
   7   7  -1 2607.59 277.123   4
  -7   7   1 3007.44 329.970  10
   7   7   0 16475.0 649.225   4
  -7   7   0 17589.0 744.455  10
   7   7   1 1834.00 218.045   4
  -7   7  -1 1969.07 264.128  10
   7   7   2 15209.5 584.531   4
  -7   7  -2 15838.9 683.236  10
   7   7   3 790.010 146.297   4
  -7   7  -3 836.875 188.124  10
  -7   7  -4 985.484 193.288  10
  -7   7  -5 39176.7 943.147  10
  -7   7  -6 6571.39 363.619  10
  -7   7  -7 9063.82 374.002  10
  -7   7  -8 297.365 71.2180  10
   7   8  -8 6434.29 242.256   4
   7   8  -7 6136.04 269.363   4
  -7   8   7 7033.28 303.098  12
   7   8  -6 6978.79 310.251   4
  -7   8   6 7715.09 358.680  12
  -7   8   6 7236.58 401.894  10
   7   8  -5 318.633 89.0927   4
  -7   8   5 299.285 130.533  10
  -7   8   4-49.8072 110.492  10
  -7   8   3 8267.66 475.564  10
  -7   8   2-10.8437 118.375  10
  -7   8   1 18401.4 704.503  10
  -7   8   0 12185.2 567.617  10
  -7   8  -1 18863.9 688.465  10
  -7   8  -2 17691.3 647.759  10
  -7   8  -3 352.098 117.585  10
  -7   8  -4 2227.48 217.733  10
  -7   8  -5 59821.8 973.662  10
  -7   8  -6 12579.9 393.922  10
  -7   9   6 535.942 87.8396  12
  -7   9   5 1317.49 145.319  12
  -7   9   5 1307.59 165.342  10
  -7   9   4 3606.16 267.129  10
  -7   9   3 20274.7 630.848  10
  -7   9   2 4710.90 315.785  10
  -7   9   1 3188.63 263.551  10
  -7   9   0 316.315 79.9097   7
  -7   9   0 340.456 114.078  10
  -7   9  -1 14728.3 517.366  10
  -7   9  -2 1124.21 154.061  10
  -7   9  -3 4000.37 243.397  10
  -7   9  -4 15734.6 419.056  10
  -7  10   3 38997.3 597.289  12
  -7  10   3 42086.5 651.988  10
  -7  10   2 53.3573 53.3821  12
  -7  10   2-18.6707 59.0913  10
  -7  10   1 46945.4 701.209  10
  -7  10   0 4799.46 218.871  10
   8   0 -13 141.058 68.2112   9
   8   0 -12 16943.2 577.049   9
   8   0 -11-66.0425 117.735   9
   8   0 -10 1219.37 221.752   9
   8   0 -10 811.478 137.864   4
   8   0  -9 81.2970 92.2609   4
   8   0  -8 1272.94 199.334   4
   8   0  -7 89.0573 104.080   4
   8   0  -6 14416.6 657.427   4
   8   0  -5 10.2328 105.799   4
   8   0  -4 1950.39 266.077   4
   8   0  -3-72.7401 110.121   4
   8   0  -2 1023.09 247.431   6
   8   0  -2 1378.64 241.316   4
   8   0  -1-211.998 156.481   6
   8   0   0 9527.45 626.466   6
   8   0   1 2.48288 135.127   6
   8   0   2 65556.6 1580.86   6
   8   0   3 112.683 141.994   6
   8   0   4 77611.5 1638.06   6
   8   0   5 78.8065 116.733   6
   8   0   6 10628.2 555.626   6
   8   0   7 101.230 102.921   6
   8   0   8 2713.30 239.376   6
   8   0   9 11.9204 47.8105   6
   8  -1 -13 1736.81 144.095   9
   8   1 -13 1415.17 148.549   9
   8   1 -12 4769.68 247.173   4
   8   1 -12 4472.37 306.759   9
   8  -1 -12 4606.83 288.774   9
   8   1 -11 2118.50 200.562   4
   8   1 -11 2066.27 248.889   9
   8  -1 -11 2247.30 243.200   9
   8   1 -10 10316.5 568.835   9
   8  -1 -10 10284.8 551.234   9
   8   1 -10 10259.0 474.177   4
   8   1  -9 644.896 150.554   4
   8   1  -8 12564.6 600.409   4
   8   1  -7 74679.6 1511.37   4
   8   1  -6 35984.2 1086.22   4
   8   1  -5 11434.3 634.442   4
   8   1  -4 5044.90 431.961   4
   8  -1  -3 2217.90 274.529   4
   8   1  -3 2191.31 301.890   4
   8  -1  -2 160.462 146.484   6
   8  -1  -2 212.361 132.648   4
   8   1  -1 57.6494 130.851   6
   8  -1  -1-10.4378 147.406   6
   8   1   0 22380.0 924.425   6
   8  -1   0 22826.1 975.921   6
   8   1   1 27240.7 1006.49   6
   8  -1   1 28454.6 1075.92   6
   8   1   2 10620.7 623.481   6
   8  -1   2 10594.0 655.653   6
   8   1   3 24595.3 919.240   6
   8  -1   3 23867.8 963.465   6
   8   1   4 37.1994 114.045   6
   8  -1   4 163.102 140.579   6
   8   1   5 5632.81 410.618   6
   8  -1   5 5179.21 433.422   6
   8   1   6 11456.4 541.710   6
   8  -1   6 11783.5 604.195   6
   8   1   7 5902.96 357.051   6
   8  -1   7 5689.40 392.972   6
   8   1   8-78.1299 67.0779   6
   8  -1   8 22.7386 89.4826   6
   8  -1   9 25.3539 68.6509   6
   8   2 -13 9886.53 287.266   4
   8   2 -13 11102.2 375.373   9
   8   2 -12 2200.93 179.391   4
   8  -2 -12 2138.75 177.321   9
   8   2 -12 2071.27 203.818   9
   8   2 -11 41883.1 876.411   4
   8   2 -11 41516.7 991.628   9
   8  -2 -11 40755.2 886.907   9
   8   2 -10 29647.7 922.114   9
   8  -2 -10 29619.9 860.843   9
   8   2 -10 28325.0 801.960   4
   8   2  -9 6898.11 482.046   9
   8   2  -9 6957.76 436.627   4
   8   2  -8 6736.46 462.370   4
   8   2  -7 8149.87 529.363   4
   8   2  -6 12319.0 658.926   4
   8   2  -5 2864.36 340.964   4
   8   2  -4 446.308 180.419   4
   8   2  -3 2529.86 331.503   4
   8  -2  -2 259.798 183.649   6
   8   2  -2 505.455 191.917   4
   8  -2  -1 886.326 244.269   6
   8   2   0 3612.81 364.497   6
   8  -2   0 3153.47 383.997   6
   8   2   1 4379.64 391.353   6
   8  -2   1 4138.51 431.914   6
   8   2   2 442.072 155.458   6
   8  -2   2 617.789 189.828   6
   8   2   3 20985.7 791.816   6
   8  -2   3 18933.2 856.657   6
   8   2   4 15747.6 658.936   6
   8  -2   4 15575.7 761.030   6
   8   2   5 19169.2 687.569   6
   8  -2   5 21095.8 847.556   6
   8  -2   6 8775.74 524.517   6
   8  -2   7 1011.74 179.660   6
   8  -2   8 25431.4 733.253   6
   8  -2   9-76.4655 70.0373   6
   8   3 -13 5090.61 223.695   9
   8   3 -12 18554.5 496.847   4
   8   3 -12 17643.1 519.881   9
   8   3 -11 2011.12 204.029   4
   8   3 -11 1574.88 190.675   9
   8  -3 -11 1805.81 162.874   9
   8  -3 -10 64337.2 1109.61   9
   8   3 -10 65856.7 1206.10   4
   8   3 -10 66307.1 1272.31   9
   8   3  -9 19174.9 749.945   9
   8  -3  -9 19755.9 695.028   9
   8   3  -9 19951.7 722.533   4
   8   3  -8 796.701 194.770   9
   8   3  -8 1144.63 214.120   4
   8   3  -7 3279.85 349.157   4
   8   3  -6 7132.37 508.908   4
   8   3  -5 1617.12 263.132   4
   8   3  -4 7.31055 144.201   4
   8   3  -3 7257.69 540.235   4
   8  -3  -2 16686.5 836.888   6
   8   3  -2 16759.4 809.326   4
   8  -3  -1 8895.72 618.929   6
   8  -3   0 5661.46 494.058   6
   8  -3   1 20927.5 921.882   6
  -8   3  -1 20756.6 721.686  10
   8  -3   2 5581.28 483.973   6
  -8   3  -2 5521.44 381.087  10
   8  -3   3 4417.10 421.507   6
  -8   3  -3 4205.92 330.394  10
   8  -3   4 2359.80 313.967   6
  -8   3  -4 2107.57 233.174  10
   8  -3   5 66182.0 1459.76   6
   8  -3   6 774.987 186.727   6
   8  -3   7 22468.1 742.076   6
  -8   3  -7 20709.5 566.482  10
   8  -3   8 457.258 116.819   6
  -8   3  -8 329.382 80.0366  10
   8  -3   9 15.0939 60.0816   6
   8   4 -12 522.543 81.9419   9
   8   4 -12 559.630 93.8338   4
   8   4 -11 1901.34 185.581   4
   8   4 -11 1961.97 177.697   9
   8   4 -10 46570.1 963.152   4
   8   4 -10 43877.0 911.896   9
   8   4  -9 1600.92 217.539   4
   8   4  -9 1527.15 195.319   9
   8   4  -8 2092.25 250.683   9
   8   4  -8 2263.00 269.795   4
   8   4  -7 937.236 181.065   9
   8   4  -7 1179.68 232.826   4
   8   4  -6 21906.2 850.962   4
   8   4  -5 252.772 155.188   4
   8   4  -4 1141.74 232.437   4
   8   4  -3 5789.89 473.938   4
  -8   4   3 5840.01 390.773  10
   8   4  -2 530.109 187.589   4
  -8   4   2 529.969 147.358  10
   8  -4  -1 719.312 205.126   6
   8   4  -1 896.830 224.793   4
  -8   4   1 821.072 168.650  10
   8  -4   0 4651.93 439.425   6
  -8   4   0 5164.39 377.416  10
   8  -4   1 4537.03 429.063   6
  -8   4  -1 5464.18 386.638  10
   8  -4   2 16088.3 768.065   6
  -8   4  -2 18168.0 691.017  10
   8  -4   3 2492.31 312.556   6
  -8   4  -3 2249.42 256.418  10
   8  -4   4 773.126 192.201   6
  -8   4  -4 561.919 142.797  10
   8  -4   5 1072.34 200.314   6
  -8   4  -5 1198.42 176.257  10
   8  -4   6 8458.28 469.299   6
  -8   4  -6 7423.67 371.282  10
   8  -4   7 6255.93 367.455   6
  -8   4  -7 5932.40 298.797  10
   8  -4   8 9078.47 375.669   6
  -8   4  -8 7875.05 285.151  10
   8   5 -11 4739.44 243.877   4
   8   5 -10 4185.53 268.725   4
   8   5 -10 3753.39 207.827   9
   8   5  -9 2956.96 252.315   4
   8   5  -9 2847.11 206.389   9
   8   5  -8-47.7018 67.6265   9
   8   5  -8 41.2682 101.319   4
   8   5  -7 80426.0 1455.44   4
   8   5  -6 15996.4 687.114   4
  -8   5   6 16442.2 586.435  10
   8   5  -5 6288.34 447.469   4
  -8   5   5 6027.23 380.312  10
   8   5  -4 3784.76 364.726   4
  -8   5   4 3644.48 310.285  10
   8   5  -3 253.760 145.339   4
  -8   5   3-45.9139 101.720  10
   8   5  -2 2062.85 279.580   4
  -8   5   2 1958.45 244.097  10
   8   5  -1 142.941 122.972   4
  -8   5   1 49.0710 98.7617  10
   8  -5   0 5373.90 430.881   6
   8   5   0 5166.25 419.395   4
  -8   5   0 5653.33 393.821  10
   8   5   1 2462.69 294.549   4
   8  -5   1 1803.04 262.624   6
  -8   5  -1 2335.27 260.747  10
   8  -5   2 1209.48 210.266   6
  -8   5  -2 1131.00 188.491  10
   8  -5   3 9361.33 526.220   6
  -8   5  -3 8682.06 460.304  10
   8  -5   4 4570.74 362.482   6
  -8   5  -4 4793.04 334.037  10
   8  -5   5 3648.76 301.320   6
  -8   5  -5 3399.96 264.397  10
   8  -5   6 21062.3 643.296   6
  -8   5  -6 20956.4 580.818  10
   8  -5   7 423.942 100.539   6
  -8   5  -7 298.930 79.1424  10
   8   6 -10 2606.35 172.762   4
   8   6  -9 5743.03 296.107   4
   8   6  -8 2375.19 217.638   4
   8   6  -7 24574.6 714.689   4
   8   6  -6 8195.27 443.400   4
  -8   6   6 8542.59 408.182  10
   8   6  -5 312.001 121.744   4
  -8   6   5 383.293 123.767  10
   8   6  -4 1848.84 236.664   4
  -8   6   4 1630.79 210.390  10
   8   6  -3 8126.95 474.839   4
  -8   6   3 7808.20 442.577  10
   8   6  -2 368.424 145.434   4
  -8   6   2 358.672 131.605  10
   8   6  -1 9587.37 512.247   4
  -8   6   1 9528.50 494.314  10
   8   6   0 113.354 105.296   4
  -8   6   0 179.760 105.385  10
   8   6   1 1076.74 188.434   4
  -8   6  -1 1044.53 182.834  10
   8   6   2 6488.91 390.243   4
  -8   6  -2 6761.51 399.775  10
   8   6   3 9198.15 434.017   4
  -8   6  -3 8875.95 437.331  10
   8  -6   4 508.028 118.842   6
   8   6   4 638.282 116.861   4
  -8   6  -4 827.399 144.634  10
   8  -6   5-0.80167 67.9097   6
   8   6   5-21.8957 47.3098   4
  -8   6  -5 26.3786 76.0654  10
  -8   6  -6 4813.21 245.660  10
   8   7  -8 50064.0 715.863   4
   8   7  -7 16176.8 459.977   4
   8   7  -6 23535.3 596.808   4
  -8   7   6 24861.0 621.178  10
   8   7  -5 7503.85 360.691   4
  -8   7   5 7831.30 379.356  10
   8   7  -4 432.818 111.968   4
  -8   7   4 447.713 119.046  10
   8   7  -3 3539.19 266.494   4
  -8   7   3 3995.21 298.900  10
   8   7  -2 777.930 138.824   4
  -8   7   2 549.877 139.342  10
   8   7  -1 815.454 133.132   4
  -8   7   1 706.618 148.865  10
   8   7   0 166.697 86.6139   4
  -8   7   0 258.603 107.424  10
   8   7   1 8069.29 356.679   4
  -8   7  -1 8896.22 426.796  10
   8   7   2 10364.6 366.704   4
  -8   7  -2 12150.9 476.640  10
  -8   7  -3 16046.8 514.470  10
  -8   7  -4 8.35261 60.6517  10
  -8   7  -5 714.015 98.3185  10
  -8   8   5 123.991 70.8595  10
  -8   8   4 6537.28 310.491  10
  -8   8   3 7886.14 352.621  10
  -8   8   2 465.544 113.894  10
  -8   8   1 4265.44 268.647  10
  -8   8   0 3555.57 242.708  10
  -8   8  -1 9863.66 376.061  10
  -8   8  -2 605.844 104.586  10
  -8   8  -3 650.777 94.0416  10
   9   0 -11 5.45084 61.4253   9
   9   0 -10 2683.07 235.838   9
   9   0  -9 64.8665 94.6159   9
   9   0  -7 59.3294 78.1885   4
   9   0  -6 56004.0 1085.47   4
   9   0  -5 24.7509 104.362   4
   9   0  -4 35836.4 949.953   4
   9   0  -3-127.820 117.716   4
   9   0  -2 6587.73 432.934   4
   9   0  -1-2.87154 108.262   4
   9   0   0 4243.92 354.332   4
   9   0   1 57.1699 126.759   6
   9   0   2 1096.63 211.660   6
   9   0   3 38.3107 103.092   6
   9   0   4 19331.4 683.970   6
   9   0   5 97.2656 78.1531   6
   9   0   6 31295.4 690.379   6
   9   1 -11 670.886 111.603   9
   9  -1 -11 608.888 96.7199   9
   9   1 -10 7852.12 286.067   4
   9   1 -10 8969.31 411.241   9
   9  -1 -10 9053.74 397.168   9
   9   1  -9 3296.69 288.221   9
   9  -1  -9 3461.50 288.752   9
   9   1  -9 3547.49 234.062   4
   9   1  -8 17005.1 557.010   4
   9   1  -7 49700.9 1029.81   4
   9   1  -6 406.437 134.045   4
   9   1  -5 35065.7 958.241   4
   9   1  -4 67.7621 113.590   4
   9   1  -3 2233.54 271.040   4
   9   1  -2 427.962 155.883   4
   9  -1  -1 1458.98 207.095   4
   9   1  -1 1323.44 227.199   4
   9  -1   0 242.129 110.664   4
   9   1   0 99.6393 122.247   4
   9  -1   1 44916.9 1217.24   6
   9  -1   1 40092.3 967.154   4
   9   1   2 216.719 113.756   6
   9  -1   2 205.738 144.329   6
   9   1   3 73465.9 1316.28   6
   9  -1   3 72856.9 1431.59   6
   9   1   4 16258.0 579.532   6
   9  -1   4 16467.9 647.558   6
   9   1   5 40375.3 808.134   6
   9  -1   5 41860.8 945.300   6
   9  -1   6 10192.2 420.810   6
   9  -1   7 1119.35 123.220   6
   9   2 -11 3443.15 204.113   9
   9   2 -10 311.091 97.8701   9
   9  -2 -10 352.781 88.9469   9
   9   2 -10 421.256 86.8435   4
   9   2  -9 1792.35 202.744   9
   9  -2  -9 1471.59 180.590   9
   9   2  -9 1498.41 168.247   4
   9   2  -8 16422.3 631.451   9
   9   2  -8 15660.4 553.717   4
   9   2  -7 15626.1 600.430   4
   9   2  -6-1.58990 107.742   4
   9   2  -5 17953.3 703.495   4
   9   2  -4 4623.83 381.349   4
   9   2  -3 504.075 156.526   4
   9   2  -2 54.1266 105.317   4
   9   2  -1 1107.77 210.728   4
   9  -2   0 9485.24 583.642   6
   9   2   0 9439.37 545.696   4
   9  -2   1 36652.9 1096.90   6
   9  -2   2 19297.8 770.955   6
   9  -2   3 15803.9 669.547   6
   9  -2   4 766.398 170.144   6
   9  -2   5 10589.0 479.878   6
   9  -2   6 13611.7 481.802   6
   9  -2   7 2623.59 181.830   6
   9   3 -10 19110.6 467.860   4
   9   3 -10 18664.0 477.698   9
   9  -3  -9 6083.20 287.648   9
   9   3  -9 6748.18 328.069   4
   9   3  -9 6083.62 317.637   9
   9   3  -8 3578.90 276.557   9
   9  -3  -8 3139.28 249.784   9
   9   3  -8 3225.63 257.872   4
   9   3  -7 1736.63 213.231   9
   9   3  -7 1602.30 212.718   4
   9   3  -6 10468.0 517.734   4
   9   3  -5 1764.48 243.355   4
   9   3  -4 804.404 180.429   4
   9   3  -3 25.1406 130.116   4
   9   3  -2-84.6857 142.193   4
   9   3  -1 1909.58 267.405   4
   9   3   0 66.6905 134.225   4
   9  -3   1 2073.92 280.122   6
   9   3   1 2385.99 275.278   4
   9  -3   2 778.937 185.131   6
   9  -3   3 11824.0 563.312   6
   9  -3   4 2916.65 273.470   6
   9  -3   5 387.438 120.940   6
   9  -3   6 85.1540 74.4428   6
   9   4 -10 1799.95 136.700   4
   9   4  -9 7102.47 310.058   4
   9   4  -9 5216.21 223.196   9
   9   4  -8 11814.8 445.476   4
   9   4  -8 10343.5 364.312   9
   9   4  -7 465.091 97.3423   9
   9   4  -7 503.071 127.096   4
   9   4  -6 13276.7 473.711   9
   9   4  -6 14319.0 569.717   4
   9   4  -5 36732.6 799.509   9
   9   4  -5 37271.4 949.077   4
   9   4  -4 18289.9 688.993   4
   9   4  -3 53.7545 111.352   4
   9   4  -2 18232.5 702.327   4
   9   4  -1 21046.4 748.717   4
   9   4   0 12357.6 569.230   4
   9   4   1 4119.95 331.173   4
   9  -4   2 8114.64 462.391   6
   9   4   2 8641.16 447.660   4
   9  -4   3 265.951 115.453   6
   9   4   3 449.334 120.030   4
   9  -4   4 2806.39 243.630   6
   9   4   4 3032.82 234.965   4
   9  -4   5 3143.07 224.959   6
   9   4   5 2957.00 204.640   4
   9   5  -9 135.224 47.5255   4
   9   5  -8 1955.90 164.894   4
   9   5  -7 1548.61 165.836   4
   9   5  -6 4702.24 298.059   4
   9   5  -5 8372.14 413.085   4
   9   5  -4 5975.75 363.191   4
   9   5  -3 5563.18 354.785   4
   9   5  -2 151.927 99.9651   4
   9   5  -1 309.641 118.122   4
   9   5   0 493.365 125.853   4
  -9   5   0 500.969 99.6436  10
   9   5   1 8327.29 407.557   4
  -9   5  -1 7748.70 310.141  10
   9   5   2 379.859 97.6861   4
  -9   5  -2 287.509 81.1094  10
   9   5   3 1661.24 164.288   4
  -9   5  -3 1339.33 116.634  10
   9   5   4 515.774 87.6591   4
   9   6  -7 11040.8 326.931   4
   9   6  -6 49.0429 51.7274   4
   9   6  -5 8394.29 341.388   4
   9   6  -4 4773.58 271.031   4
   9   6  -3 1484.22 164.345   4
  -9   6   3 1050.09 107.152  10
   9   6  -2 9556.86 390.367   4
  -9   6   2 8532.92 301.151  10
   9   6  -1-13.9687 57.3542   4
  -9   6   1 3.59437 63.0252  10
   9   6   0 1572.85 158.324   4
  -9   6   0 1596.82 137.818  10
   9   6   1 39.3126 50.4452   4
  -9   6  -1 87.0999 54.6580  10
   9   6   2-47.9988 38.9930   4
  10   0  -8 11170.9 380.846   9
  10   0  -7 26.5623 59.3522   9
  10   0  -3 18.7924 59.9470   4
  10   0  -2 179.654 80.0757   4
  10   0  -1-194.273 79.2158   4
  10   0   0 3525.57 218.915   4
  10   0   1-25.1333 68.9572   4
  10   0   2 16167.4 394.810   4
  10   1  -8 2221.60 167.558   9
  10  -1  -8 1981.19 158.710   9
  10   1  -7 24.5266 57.5959   9
  10  -1  -7 40.8023 69.7267   9
  10   1  -6 14531.8 377.330   4
  10   1  -5 2924.47 196.404   4
  10   1  -4 1879.27 176.249   4
  10   1  -3 266.448 91.2534   4
  10   1  -2 3449.98 242.683   4
  10   1  -1 8.98770 73.4760   4
  10   1   0 115.355 79.5202   4
  10   1   1 7517.69 327.756   4
  10   1   2 11416.4 374.402   4
  10   2  -7 11359.5 364.484   9
  10  -2  -7 11344.9 375.335   9
  10   2  -6 2801.11 202.180   9
  10   2  -6 2562.20 176.150   4
  10   2  -5 13058.2 421.786   4
  10   2  -4 4262.60 261.923   4
  10   2  -3 2807.53 224.894   4
  10   2  -2 3847.21 259.552   4
  10   2  -1 2615.55 218.513   4
  10   2   0 2173.13 197.679   4
  10   2   1 38.6666 69.3260   4
  10   2   2 3728.95 221.752   4
  10   2   3 14663.6 375.805   4
  10  -3  -6 563.273 88.0221   9
  10   3  -6 671.695 97.3139   4
  10   3  -5 176.660 71.3042   4
  10   3  -4 45.7409 63.2364   4
  10   3  -3 600.574 114.569   4
  10   3  -2 185.109 85.0182   4
  10   3  -1 364.402 106.640   4
  10   3   0 241.053 89.8306   4
  10   3   1 7411.65 313.000   4
  10   3   2 129.655 61.1938   4
  10   4  -5 2557.73 166.175   4
  10   4  -4 571.464 96.5806   4
  10   4  -3 3162.78 203.256   4
  10   4  -2-31.3768 62.5490   4
  10   4  -1 4109.93 227.593   4
  10   4   0 6684.35 272.681   4
   0   0   0    0.00    0.00   0
;
_shelx_hkl_checksum     58165
_shelx_res_file
;
TITL P21/c
CELL  1.54184   8.4695  10.6759  14.5208   90.000   98.093   90.000
ZERR     4.00   0.0002   0.0002   0.0002    0.000    0.002    0.000
LATT   1
SYMM  - X, 1/2 + Y, 1/2 - Z
SFAC  C    H    O
UNIT  72 48 8
MERG   2
FMAP   2
PLAN    5
SIZE     0.200   0.250   0.300
ACTA
BOND   $H
CONF
L.S.  18
TEMP  -173.00
WGHT    0.060500    0.335800
FVAR      10.71615
O1    3    0.138033    0.672718    0.668176    11.00000    0.02879    0.01773 =
         0.01699    0.00170    0.00541    0.00235
O2    3    0.159641    0.727748    0.524298    11.00000    0.04592    0.02653 =
         0.02387    0.00739    0.01316    0.00704
C1    1    0.163970    0.643219    0.579622    11.00000    0.02373    0.02357 =
         0.01637    0.00194    0.00456    0.00196
C2    1    0.195571    0.511272    0.560029    11.00000    0.01891    0.02355 =
         0.01695   -0.00107    0.00158    0.00229
C3    1    0.183892    0.422533    0.625850    11.00000    0.01983    0.02010 =
         0.01949   -0.00119    0.00182    0.00205
AFIX  43
H3    2    0.197995    0.336793    0.611511    11.00000   -1.20000
AFIX   0
C4    1    0.150553    0.456684    0.716656    11.00000    0.01675    0.02011 =
         0.01792    0.00013    0.00087    0.00093
C5    1    0.140380    0.369592    0.788100    11.00000    0.02024    0.01934 =
         0.02171    0.00207    0.00080    0.00059
AFIX  43
H5    2    0.150413    0.282631    0.776314    11.00000   -1.20000
AFIX   0
C6    1    0.115852    0.409764    0.875444    11.00000    0.02112    0.02521 =
         0.01821    0.00510    0.00035   -0.00154
AFIX  43
H6    2    0.107754    0.350423    0.923306    11.00000   -1.20000
AFIX   0
C7    1    0.102992    0.537438    0.893308    11.00000    0.02047    0.02820 =
         0.01479   -0.00092    0.00065   -0.00191
AFIX  43
H7    2    0.088047    0.564535    0.953797    11.00000   -1.20000
AFIX   0
C8    1    0.111756    0.625463    0.823800    11.00000    0.02159    0.02073 =
         0.01866   -0.00169    0.00176   -0.00059
AFIX  43
H8    2    0.103292    0.712436    0.836047    11.00000   -1.20000
AFIX   0
C9    1    0.133132    0.583373    0.736202    11.00000    0.01830    0.01943 =
         0.01630    0.00234    0.00129    0.00007
C10   1    0.240561    0.484240    0.470928    11.00000    0.02229    0.02412 =
         0.01887   -0.00022    0.00175    0.00139
C11   1    0.286272    0.463805    0.397866    11.00000    0.02135    0.02256 =
         0.01968   -0.00091    0.00134   -0.00065
C12   1    0.340930    0.435188    0.311079    11.00000    0.01914    0.02144 =
         0.01690   -0.00271    0.00267   -0.00364
C13   1    0.284640    0.502084    0.230363    11.00000    0.01964    0.02306 =
         0.02095   -0.00139    0.00125    0.00116
AFIX  43
H13   2    0.213221    0.570119    0.233296    11.00000   -1.20000
AFIX   0
C14   1    0.332484    0.469681    0.145991    11.00000    0.02178    0.02915 =
         0.01636    0.00117   -0.00059   -0.00075
AFIX  43
H14   2    0.294124    0.516629    0.091869    11.00000   -1.20000
AFIX   0
C15   1    0.435824    0.369494    0.139136    11.00000    0.01907    0.02780 =
         0.01776   -0.00481    0.00301   -0.00537
C16   1    0.493425    0.304344    0.220277    11.00000    0.02107    0.02306 =
         0.02504   -0.00219    0.00528    0.00130
AFIX  43
H16   2    0.565282    0.236643    0.217177    11.00000   -1.20000
AFIX   0
C17   1    0.448135    0.336232    0.305106    11.00000    0.02286    0.02381 =
         0.01841    0.00233    0.00212   -0.00025
AFIX  43
H17   2    0.489720    0.291016    0.359495    11.00000   -1.20000
AFIX   0
C18   1    0.482307    0.329593    0.046939    11.00000    0.02735    0.03942 =
         0.01999   -0.00745    0.00619   -0.00360
AFIX 137
H18A  2    0.426749    0.382101   -0.002736    11.00000   -1.50000
H18B  2    0.452589    0.241742    0.035086    11.00000   -1.50000
H18C  2    0.597769    0.339022    0.048592    11.00000   -1.50000
AFIX   0
HKLF 4
REM  P21/c
REM R1 =  0.0379 for    2416 Fo > 4sig(Fo)  and  0.0415 for all    2664 data
REM    182 parameters refined using      0 restraints
END
WGHT      0.0597      0.3470
REM Highest difference peak  0.254,  deepest hole -0.214,  1-sigma level  0.044
Q1    1   0.1445  0.5211  0.7274  11.00000  0.05    0.25
Q2    1   0.2188  0.4741  0.5957  11.00000  0.05    0.23
Q3    1   0.1907  0.5717  0.5737  11.00000  0.05    0.21
Q4    1   0.3936  0.2944  0.0032  11.00000  0.05    0.20
Q5    1   0.5746  0.2582  0.0569  11.00000  0.05    0.19
;
_shelx_res_checksum     47732
_shelxl_version_number     2014/6
data_New_Global_Publ_Block
_journal_date_recd_electronic     2014-12-15
_journal_date_accepted     2014-12-20
_journal_name_full     'Acta Crystallographica, Section E'
_journal_year     2015
_journal_volume     71
_journal_issue      2
_journal_page_first     o90
_journal_page_last     o91
_journal_paper_category     HO
_journal_paper_doi     10.1107/S2056989014027790
_journal_coeditor_code     HG5424
_publ_contact_author_name     'Ignez Caracelli'
_publ_contact_author_address
;
Departmento de F\'isica
Universidade Federal de S\~ao Carlos,
13565-905 S\~ao Carlos
SP
Brazil
;
_publ_contact_author_email     'ignez@ufscar.br'
_publ_contact_author_fax     '551633614835'
_publ_contact_author_phone     '551633519741'
_publ_section_title
;
Crystal structure of 3-[2-(4-methylphenyl)ethynyl]-2<i>H</i>-chromen-2-one
;
loop_
    _publ_author_name
    _publ_author_footnote
    _publ_author_address
    'Caracelli, Ignez' .
;
Departmento de F\'isica
Universidade Federal de S\~ao Carlos,
13565-905 S\~ao Carlos
SP
Brazil
;
    'Maganhi, Stella H.' .
;
Departmento de F\'isica
Universidade Federal de S\~ao Carlos,
13565-905 S\~ao Carlos
SP
Brazil
;
    'Stefani, H\'elio A.' .
;
Departamento de Farm\'acia,
Faculdade de Ci\^encias Farmac\^euticas,
Universidade de S\~ao Paulo,
05508-900 S\~ao Paulo-SP
Brazil
;
    'Gueogjian, Karina' .
;
Departamento de Farm\'acia,
Faculdade de Ci\^encias Farmac\^euticas,
Universidade de S\~ao Paulo,
05508-900 S\~ao Paulo-SP
Brazil
;
    'Tiekink, Edward R. T.' .
;
Department of Chemistry, University of Malaya,
50603 Kuala Lumpur,
Malaysia
;
_publ_section_synopsis     .
