# Supplementary material for: Crystal structure of 3-[2-(4-methyl­phen­yl)ethyn­yl]-2H-chromen-2-one
Source: Acta Crystallogr E Crystallogr Commun. 2015 Jan 10;71(Pt 2):o90–1. doi: 10.1107/S2056989014027790 (PMC4384545; doi:10.1107/S2056989014027790)
Supplement: Supplementary file 2 [file e-71-00o90-Isup2.hkl]

#
# h,k,l, Fc-squared, Fo-squared, sigma(Fo-squared), status flag
#
data_I
_shelx_title ' P21/c'
_shelx_refln_list_code          4
_shelx_F_calc_maximum       99.30
_exptl_crystal_F_000       544.00
_reflns_d_resolution_high  0.7936

loop_
 _space_group_symop_operation_xyz
 'x, y, z'
 '-x, y+1/2, -z+1/2'
 '-x, -y, -z'
 'x, -y-1/2, z-1/2'

_cell_length_a     8.4695
_cell_length_b    10.6759
_cell_length_c    14.5208
_cell_angle_alpha  90.000
_cell_angle_beta   98.093
_cell_angle_gamma  90.000

_shelx_F_squared_multiplier     1.000

loop_
 _refln_index_h
 _refln_index_k
 _refln_index_l
 _refln_F_squared_calc
 _refln_F_squared_meas
 _refln_F_squared_sigma
 _refln_observed_status
   1   0   0       1265.78       1177.03         5.37 o
   2   0   0       2854.57       2751.06        11.75 o
   4   0   0       3747.56       3711.88        21.55 o
   5   0   0       2058.09       2079.70        18.73 o
   6   0   0       1296.98       1353.42        17.04 o
   7   0   0       1010.08       1030.42        33.75 o
   8   0   0         86.73         82.97         5.46 o
   9   0   0         37.91         36.96         3.09 o
  10   0   0         30.63         30.70         1.91 o
   2   1   0       6974.95       6172.80        16.87 o
   3   1   0          9.69         20.97        14.44 o
   4   1   0         32.47         29.20         1.11 o
   5   1   0       1312.42       1307.16        31.66 o
   6   1   0          9.09          9.34         1.38 o
   7   1   0        162.70        167.83         4.15 o
   8   1   0        180.41        196.74         5.84 o
   9   1   0          0.06          1.52         0.71 o
  10   1   0          1.19          1.00         0.69 o
   1   2   0       1388.86       1245.55         7.28 o
   2   2   0       9861.33       8708.06        24.06 o
   3   2   0       2847.44       2668.77         8.28 o
   4   2   0          5.24          5.66         0.70 o
   5   2   0         88.94        105.01         2.94 o
   6   2   0        107.62         89.20         4.84 o
   7   2   0          0.01         -0.46         0.70 o
   8   2   0         27.43         29.70         2.30 o
   9   2   0         73.63         82.39         3.47 o
  10   2   0         20.90         18.92         1.72 o
   1   3   0       4195.81       3901.45        10.44 o
   2   3   0         65.97         58.03         1.25 o
   3   3   0         11.77         28.22         8.41 o
   4   3   0        172.23        174.95         6.20 o
   5   3   0        351.70        351.30         8.80 o
   6   3   0          4.80          7.31         1.19 o
   7   3   0        247.61        266.30         6.23 o
   8   3   0         48.16         49.30         4.30 o
   9   3   0          0.75          0.58         1.17 o
  10   3   0          1.72          2.10         0.78 o
   0   4   0          0.01         37.95        21.14 o
   1   4   0         76.06         71.77         1.41 o
   2   4   0       2900.90       2974.67         9.75 o
   3   4   0       1182.15       1267.85         7.96 o
   4   4   0       1279.11       1268.10        15.24 o
   5   4   0          1.47          3.10         1.02 o
   6   4   0          6.18          6.83         1.17 o
   7   4   0        179.53        196.08         5.45 o
   8   4   0         38.87         43.19         2.49 o
   9   4   0        114.01        107.61         4.96 o
  10   4   0         62.06         58.21         2.37 o
   1   5   0        801.91        815.61         6.31 o
   2   5   0          3.21          6.64         0.89 o
   3   5   0        522.89        595.38         9.56 o
   4   5   0        477.72        516.46        10.15 o
   5   5   0        745.51        798.06        14.17 o
   6   5   0         27.08         26.60         2.03 o
   7   5   0          3.71          2.59         0.88 o
   8   5   0         43.19         47.17         2.08 o
   9   5   0          5.40          4.34         0.68 o
   0   6   0       1092.69        990.24        12.22 o
   1   6   0        632.96        691.03         7.22 o
   2   6   0          0.80          5.33         4.91 o
   3   6   0         82.46         81.73         3.77 o
   4   6   0        718.61        802.85        13.16 o
   5   6   0         66.07         69.25         2.57 o
   6   6   0          9.74          9.98         2.06 o
   7   6   0          9.97          8.13         1.01 o
   8   6   0          1.57          1.28         0.65 o
   9   6   0         19.13         13.82         0.91 o
   1   7   0        142.32        176.46         4.02 o
   2   7   0        418.24        445.04         6.70 o
   4   7   0         10.77          8.02         1.41 o
   5   7   0         23.79         25.29         2.07 o
   6   7   0         23.50         25.56         1.97 o
   7   7   0        138.32        147.81         4.85 o
   8   7   0          2.18          1.81         0.59 o
   0   8   0          0.73         -0.31         0.67 o
   1   8   0         65.95         67.14         2.71 o
   2   8   0        209.97        221.04         5.31 o
   3   8   0          3.25          3.39         1.25 o
   4   8   0          4.18          3.34         1.09 o
   5   8   0         92.28         85.77         3.69 o
   6   8   0        234.13        218.55         7.95 o
   7   8   0        119.77        106.11         4.94 o
   8   8   0         33.61         30.96         2.11 o
   1   9   0          7.80         11.32         1.43 o
   2   9   0        170.90        173.49         6.48 o
   3   9   0          9.56         10.45         1.32 o
   4   9   0         10.02         13.02         1.62 o
   5   9   0         18.24         15.67         2.29 o
   6   9   0        111.33        104.82         5.04 o
   7   9   0          3.08          2.83         0.57 o
   0  10   0         48.09         48.66         3.93 o
   1  10   0          0.92          0.13         0.79 o
   2  10   0          1.99          2.24         0.90 o
   3  10   0          0.00         -0.53         0.56 o
   4  10   0        155.57        156.47         3.63 o
   5  10   0          3.45          2.04         0.71 o
   6  10   0         21.68         25.00         1.36 o
   7  10   0         44.48         41.79         1.91 o
   1  11   0          9.12          9.19         1.31 o
   2  11   0          5.22          6.39         1.13 o
   3  11   0         24.97         24.76         1.82 o
   4  11   0          3.19          3.63         0.69 o
   5  11   0          5.02          6.07         0.67 o
   0  12   0         10.04         11.11         1.72 o
   1  12   0          0.34          0.09         0.71 o
   2  12   0         17.07         21.08         1.47 o
   3  12   0         28.78         28.40         1.18 o
   4  12   0         26.32         24.93         1.05 o
   1  13   0          8.33         10.63         0.81 o
   2  13   0          5.72          6.10         0.89 o
 -10   1   1          0.03          0.08         0.64 o
  -9   1   1         12.95         12.20         1.33 o
  -8   1   1          0.02          0.22         0.85 o
  -7   1   1        210.94        242.91         4.96 o
  -6   1   1         11.52         12.53         1.23 o
  -5   1   1        111.46        115.27         2.52 o
  -4   1   1        168.96        185.06         4.75 o
  -3   1   1        763.64        744.71         5.97 o
  -2   1   1       7362.15       6517.24        21.29 o
  -1   1   1       1530.26       1343.56         4.88 o
   0   1   1        641.65        626.79         2.61 o
   1   1   1         95.07         81.83         2.27 o
   3   1   1       4055.92       3780.64        11.93 o
   4   1   1       3108.18       3149.16        14.20 o
   5   1   1       4810.34       4894.21        20.80 o
   6   1   1        358.51        368.41         6.46 o
   7   1   1        244.15        265.28         6.54 o
   8   1   1        224.70        242.26         6.40 o
   9   1   1        382.47        366.53        21.01 o
  10   1   1         79.89         65.46         2.85 o
 -10   2   1         23.90         22.78         1.90 o
  -9   2   1         11.62          9.65         1.84 o
  -8   2   1          9.83          7.72         2.13 o
  -7   2   1          3.89          5.55         1.97 o
  -6   2   1        167.65        177.25         6.69 o
  -5   2   1        107.99        116.43         2.49 o
  -4   2   1        153.55        173.82         4.55 o
  -3   2   1       1051.73        998.22         9.31 o
  -2   2   1        217.59        223.27         4.63 o
  -1   2   1       3156.56       2886.34         9.13 o
   1   2   1        822.10        791.96         6.42 o
   2   2   1       2510.75       2327.85        21.47 o
   3   2   1        108.08        118.29         2.66 o
   4   2   1        726.87        732.94         5.15 o
   5   2   1        932.74        972.91         9.89 o
   6   2   1        116.10        116.63         5.61 o
   7   2   1         77.01         85.13         3.70 o
   8   2   1         37.68         37.22         2.53 o
   9   2   1        304.00        319.18         9.55 o
  10   2   1          0.48          0.34         0.60 o
 -10   3   1          3.35          3.17         0.93 o
  -9   3   1         17.25         16.63         2.33 o
  -8   3   1         77.02         77.46         5.39 o
  -7   3   1          1.20          0.86         0.62 o
  -6   3   1          3.78          3.16         1.08 o
  -5   3   1       1068.82       1193.36        16.64 o
  -4   3   1          2.24          1.07         0.54 o
  -3   3   1        196.72        221.52         4.85 o
  -2   3   1        679.55        655.59         4.39 o
  -1   3   1       7898.65       6629.08        18.48 o
   0   3   1        518.41        535.21         3.29 o
   1   3   1        638.61        585.23         4.50 o
   2   3   1        620.69        503.71        19.98 o
   3   3   1        432.68        474.02         4.56 o
   4   3   1       3983.32       4158.03        26.84 o
   5   3   1        664.31        734.79        12.96 o
   6   3   1        437.28        456.70         8.12 o
   7   3   1        285.77        297.49        10.17 o
   8   3   1        178.20        181.32         4.95 o
   9   3   1         16.93         19.54         1.71 o
  10   3   1         68.09         64.54         2.73 o
 -10   4   1         44.25         35.79         1.98 o
  -9   4   1        181.85        183.27         6.52 o
  -8   4   1          6.44          7.10         0.98 o
  -7   4   1          3.92          3.34         0.93 o
  -6   4   1        297.27        308.85         5.33 o
  -5   4   1        114.98        132.76         5.55 o
  -4   4   1        229.60        235.39         4.24 o
  -3   4   1       3218.19       3370.65        14.92 o
  -2   4   1          6.73          1.62         0.30 o
  -1   4   1       1929.38       1917.16         7.10 o
   0   4   1       1064.92        964.45        10.06 o
   1   4   1       1407.90       1466.87         6.61 o
   2   4   1       2586.68       2455.37        13.92 o
   3   4   1       3098.16       3013.13        21.05 o
   4   4   1          2.43          3.36         1.03 o
   5   4   1         20.33         15.86         2.11 o
   6   4   1          0.12         -0.63         0.63 o
   7   4   1        121.32        123.30         4.81 o
   8   4   1         45.43         44.33         4.04 o
   9   4   1         39.31         35.88         2.88 o
  -9   5   1          1.52          2.70         1.03 o
  -8   5   1          0.57          0.79         0.67 o
  -7   5   1        132.65        119.63         3.53 o
  -6   5   1         88.04        108.97         7.34 o
  -5   5   1         22.40         21.07         2.35 o
  -4   5   1        215.98        190.37         3.98 o
  -3   5   1        373.70        436.82         5.80 o
  -2   5   1        504.01        551.56         7.43 o
  -1   5   1         26.75         28.06         0.96 o
   0   5   1       1123.03       1153.74        11.66 o
   1   5   1       1938.01       2019.12        10.46 o
   2   5   1         93.71         89.07         1.98 o
   3   5   1        383.20        373.01         5.08 o
   4   5   1          1.35          5.14         1.23 o
   5   5   1         47.25         43.66         3.49 o
   6   5   1        732.19        722.59        14.68 o
   7   5   1         42.47         39.21         2.54 o
   8   5   1         20.04         19.33         1.59 o
   9   5   1         73.78         69.41         2.52 o
  -9   6   1          0.54         -0.05         0.37 o
  -8   6   1         93.38         83.22         3.10 o
  -7   6   1        226.94        217.59         5.63 o
  -6   6   1          9.22          7.75         1.29 o
  -5   6   1         47.74         61.77         2.07 o
  -4   6   1         32.80         37.68         2.83 o
  -3   6   1         96.74        114.89         3.20 o
  -2   6   1         35.49         33.44         2.69 o
  -1   6   1         21.87         20.60         2.06 o
   0   6   1        323.68        302.62         4.81 o
   1   6   1        382.16        392.98         6.92 o
   2   6   1          2.59          8.86         0.73 o
   3   6   1         53.29         84.54         3.95 o
   4   6   1          3.13          3.36         1.06 o
   5   6   1        633.49        617.32        12.78 o
   6   6   1        304.00        289.07         9.52 o
   7   6   1         22.04         22.88         1.90 o
   8   6   1          9.48          9.23         1.14 o
   9   6   1          0.55          0.54         0.32 o
  -8   7   1         10.12          6.71         0.86 o
  -7   7   1         26.48         24.27         1.85 o
  -6   7   1          9.22          5.83         1.07 o
  -5   7   1         74.13         57.44         3.02 o
  -4   7   1        155.18        152.11         4.55 o
  -3   7   1          0.09          0.38         0.74 o
  -2   7   1          9.69         12.77         1.82 o
  -1   7   1          0.24          0.98         0.73 o
   0   7   1         34.19         24.72         1.57 o
   1   7   1        175.68        181.25         4.17 o
   2   7   1         82.40         80.29         3.74 o
   4   7   1          4.85          2.76         0.73 o
   5   7   1        218.82        227.85         8.48 o
   6   7   1        220.14        222.62         8.34 o
   7   7   1         17.21         16.47         1.46 o
   8   7   1         82.92         73.40         3.60 o
  -8   8   1         31.45         37.14         2.34 o
  -7   8   1        152.89        160.24         6.13 o
  -6   8   1        164.53        150.63         6.63 o
  -5   8   1          6.09          1.79         0.88 o
  -4   8   1         32.44         36.00         2.83 o
  -3   8   1          0.99          0.72         0.69 o
  -2   8   1         15.85         17.81         1.61 o
  -1   8   1         18.80         12.86         1.25 o
   0   8   1        403.96        402.94         6.61 o
   1   8   1        122.74        127.79         3.73 o
   2   8   1         76.38         79.16         4.65 o
   3   8   1          0.03         -1.29         1.89 o
   4   8   1         49.52         47.02         2.70 o
   5   8   1         58.94         63.70         4.46 o
   6   8   1         21.59         26.83         2.94 o
   7   8   1        166.72        164.27         6.00 o
   8   8   1         96.53         85.89         3.27 o
  -7   9   1         28.21         27.77         2.30 o
  -6   9   1         16.18         12.22         1.95 o
  -5   9   1         26.86         30.05         3.09 o
  -4   9   1         76.04         83.73         4.07 o
  -3   9   1          4.79          2.19         0.78 o
  -2   9   1         92.84         91.20         3.72 o
  -1   9   1          6.96          7.61         1.29 o
   0   9   1          5.70          3.43         1.00 o
   1   9   1         12.83         10.34         1.41 o
   2   9   1         52.61         52.04         4.00 o
   3   9   1        143.98        144.07         4.45 o
   4   9   1         38.76         44.65         2.60 o
   5   9   1          5.96         10.07         1.88 o
   6   9   1          0.15          0.07         0.84 o
   7   9   1        135.37        128.26         4.51 o
  -7  10   1        422.30        408.80         6.11 o
  -6  10   1        314.92        298.18         7.06 o
  -5  10   1        127.80        128.89         3.56 o
  -4  10   1        322.31        306.56         6.09 o
  -3  10   1         51.41         55.11         2.22 o
  -2  10   1          4.19          6.93         1.24 o
  -1  10   1          9.29         10.39         1.40 o
   0  10   1         11.96         11.76         1.48 o
   1  10   1         20.02         21.05         1.88 o
   2  10   1         52.13         51.76         3.14 o
   3  10   1         55.72         58.42         2.97 o
   4  10   1         37.19         32.32         2.04 o
   5  10   1         21.30         19.23         1.50 o
   6  10   1          0.01         -0.44         0.44 o
  -6  11   1         11.44         13.42         1.17 o
  -5  11   1         12.01         10.40         1.25 o
  -4  11   1          4.37          3.09         0.75 o
  -3  11   1          3.81          3.80         0.88 o
  -2  11   1         12.05         11.26         1.36 o
  -1  11   1          0.00         -0.18         0.78 o
   0  11   1          0.04         -0.64         0.88 o
   1  11   1          2.83          1.53         0.79 o
   2  11   1         23.41         22.91         1.81 o
   3  11   1          0.03          0.80         0.67 o
   4  11   1          0.06          0.06         0.81 o
   5  11   1         23.72         20.73         1.11 o
  -4  12   1          0.03          0.84         0.49 o
  -3  12   1         70.08         62.93         2.02 o
  -2  12   1         21.95         19.79         1.41 o
  -1  12   1         24.13         23.04         1.84 o
   0  12   1         17.49         17.70         1.46 o
   1  12   1          8.17          5.69         0.93 o
   2  12   1         22.34         22.66         1.87 o
   3  12   1         16.17         18.73         1.74 o
   4  12   1         38.52         38.55         1.91 o
  -2  13   1          1.83          2.26         0.65 o
  -1  13   1         15.88         18.80         2.32 o
   0  13   1        164.87        186.56         6.97 o
   1  13   1         18.32         23.56         1.14 o
   2  13   1         12.62         13.17         1.08 o
 -10   0   2          1.78          1.56         0.70 o
  -9   0   2         68.06         57.37         3.77 o
  -8   0   2         11.18         10.72         1.55 o
  -7   0   2        209.17        199.54        10.29 o
  -6   0   2         23.83         21.09         2.25 o
  -5   0   2        188.46        207.65         6.11 o
  -4   0   2        541.02        503.29         8.30 o
  -3   0   2        445.63        425.21         6.62 o
  -2   0   2        248.91        240.15         2.73 o
  -1   0   2       1086.77        969.69         6.24 o
   0   0   2       4012.62       3420.50        11.12 o
   1   0   2        538.59        457.88         4.69 o
   2   0   2        610.32        636.21         6.72 o
   3   0   2        549.85        549.38         7.56 o
   4   0   2       7586.19       7515.22        32.72 o
   5   0   2       2601.26       2731.25        22.81 o
   6   0   2        660.99        721.79        13.04 o
   7   0   2       2929.26       3105.69        31.71 o
   8   0   2        556.90        570.87        13.77 o
   9   0   2          7.29          9.55         1.84 o
  10   0   2        211.32        140.79         3.44 o
 -10   1   2         32.01         30.04         2.11 o
  -9   1   2          5.79          3.73         1.36 o
  -8   1   2          2.46          1.63         0.86 o
  -7   1   2          0.54         -0.61         0.61 o
  -6   1   2         74.46         89.07         2.53 o
  -5   1   2        125.08        114.16         4.44 o
  -4   1   2         21.07         12.83         1.01 o
  -3   1   2        225.49        230.29         5.98 o
  -2   1   2       1344.74       1239.90        20.84 o
  -1   1   2        122.29        103.88         3.59 o
   0   1   2        395.35        375.08         1.91 o
   1   1   2       4091.22       3771.83         9.46 o
   2   1   2        354.88        351.36         3.74 o
   3   1   2        122.32         93.95         2.22 o
   4   1   2       1622.50       1734.50        12.88 o
   5   1   2        163.33        144.07         3.71 o
   6   1   2        103.75         96.49         3.38 o
   7   1   2        672.58        749.27        10.97 o
   8   1   2         97.02         92.38         3.93 o
   9   1   2          1.55          1.85         0.78 o
  10   1   2        115.91         99.41         3.26 o
 -10   2   2         37.40         33.50         2.26 o
  -9   2   2          0.05          0.47         0.92 o
  -8   2   2          3.33          3.31         1.16 o
  -7   2   2          0.12          1.10         1.20 o
  -6   2   2          4.15          6.49         3.07 o
  -5   2   2         25.16         26.95         2.22 o
  -4   2   2        207.83        222.72         5.46 o
  -3   2   2        347.22        376.01         5.41 o
  -2   2   2         28.21         28.82         1.39 o
  -1   2   2        634.71        629.94         3.33 o
   0   2   2        334.59        328.95         4.05 o
   1   2   2          1.78          4.81         1.41 o
   2   2   2       1405.36       1327.41         4.59 o
   3   2   2         63.86         50.88         1.36 o
   4   2   2       1345.74       1565.85        14.09 o
   5   2   2         59.42         60.79         3.78 o
   6   2   2       1095.92       1181.37        12.91 o
   7   2   2        852.63        927.29        12.02 o
   8   2   2          4.46          4.57         1.05 o
   9   2   2        158.01        168.05         6.71 o
  10   2   2         39.26         32.47         1.93 o
 -10   3   2          1.94          1.61         0.74 o
  -9   3   2          0.26         -0.74         1.24 o
  -8   3   2        149.77        145.64         5.07 o
  -7   3   2         34.31         31.04         2.18 o
  -6   3   2         26.82         29.36         2.88 o
  -5   3   2         96.19         89.20         6.91 o
  -4   3   2          0.12          0.43         0.54 o
  -3   3   2        132.39        148.12         3.96 o
  -2   3   2        362.31        339.25         2.86 o
  -1   3   2          0.06          1.70         0.25 o
   0   3   2         60.64         61.13         1.37 o
   1   3   2        214.88        211.30         4.11 o
   2   3   2        810.66        839.07        14.06 o
   3   3   2        367.90        368.99         7.31 o
   4   3   2        158.26        156.97         5.51 o
   5   3   2        183.26        217.17         7.36 o
   6   3   2         27.70         40.94         5.02 o
   7   3   2         52.23         50.78         4.34 o
   8   3   2         46.53         48.28         2.61 o
   9   3   2          7.58          6.78         1.61 o
  10   3   2          1.61          1.13         0.53 o
 -10   4   2          0.02         -0.27         0.54 o
  -9   4   2        161.87        158.77         6.12 o
  -8   4   2          4.30          4.62         1.01 o
  -7   4   2          7.00          5.09         1.26 o
  -6   4   2          5.94          6.19         0.90 o
  -5   4   2         35.66         34.71         1.90 o
  -4   4   2         34.55         31.51         1.98 o
  -3   4   2        834.31        870.47        10.77 o
  -2   4   2         35.91         21.77         1.53 o
  -1   4   2       1269.56       1244.42         5.16 o
   0   4   2       1681.30       1728.73         8.43 o
   1   4   2        624.13        573.66         5.26 o
   2   4   2        380.34        447.73         7.47 o
   3   4   2       1120.52       1152.09        13.78 o
   4   4   2        700.95        741.77        12.56 o
   5   4   2        388.89        435.91        10.66 o
   6   4   2         11.34         15.53         1.35 o
   7   4   2         17.10         19.70         2.79 o
   8   4   2        147.38        150.65         9.06 o
   9   4   2         76.25         73.10         2.80 o
  -9   5   2          0.77          1.32         0.87 o
  -8   5   2         19.87         17.46         1.60 o
  -7   5   2         67.88         73.12         3.39 o
  -6   5   2        154.05        156.63         3.92 o
  -5   5   2        258.95        243.66         7.63 o
  -4   5   2        310.76        330.18         7.85 o
  -3   5   2        183.84        189.65         3.84 o
  -2   5   2        222.90        191.85         2.59 o
  -1   5   2       1559.25       1624.44        12.24 o
   0   5   2        128.67        130.87         2.10 o
   1   5   2        179.11        174.84         2.81 o
   2   5   2        298.33        291.16         4.53 o
   3   5   2        616.46        633.03         7.11 o
   4   5   2        649.23        696.15        12.60 o
   5   5   2        441.32        461.31        23.19 o
   6   5   2         73.49         72.25         3.32 o
   7   5   2          1.47          1.36         0.85 o
   8   5   2         10.59         10.16         1.22 o
   9   5   2          2.76          2.89         0.54 o
  -9   6   2         87.62         77.87         4.46 o
  -8   6   2          3.10          3.16         0.85 o
  -7   6   2        147.17        141.16         4.53 o
  -6   6   2         42.55         54.19         2.91 o
  -5   6   2         49.83         37.76         1.66 o
  -4   6   2         59.42         50.03         3.21 o
  -3   6   2         68.52         67.50         2.79 o
  -2   6   2          4.19          1.32         0.69 o
  -1   6   2        372.26        484.21         5.94 o
   0   6   2          1.09          3.39         0.65 o
   1   6   2        168.39        148.17         5.00 o
   2   6   2        216.49        245.62         4.41 o
   3   6   2         89.15        124.92         3.33 o
   4   6   2         33.96         35.91         2.98 o
   5   6   2        383.72        367.53         7.10 o
   6   6   2         73.31         73.77         2.68 o
   7   6   2        122.24        117.21         6.05 o
   8   6   2         67.65         57.69         2.43 o
   9   6   2          0.09         -0.34         0.34 o
  -8   7   2          6.38          5.96         0.99 o
  -7   7   2         68.69         65.05         3.07 o
  -6   7   2         25.35         18.65         1.73 o
  -5   7   2        100.18         99.11         3.89 o
  -4   7   2         37.27         28.89         2.36 o
  -3   7   2        124.47        101.41         4.94 o
  -2   7   2         20.99         20.76         2.22 o
  -1   7   2          3.79          3.69         0.69 o
   0   7   2         28.75         24.34         1.57 o
   1   7   2         25.44         24.70         2.31 o
   2   7   2        158.22        143.97         5.29 o
   3   7   2         98.61        101.36         5.00 o
   4   7   2         45.88         52.76         3.97 o
   5   7   2         29.34         27.92         3.11 o
   6   7   2         66.39         66.69         4.64 o
   7   7   2        155.84        134.82         3.87 o
   8   7   2        111.75         96.63         7.78 o
  -8   8   2          2.70          4.05         0.99 o
  -7   8   2          0.56         -0.09         1.03 o
  -6   8   2        211.68        219.33         8.03 o
  -5   8   2        268.30        282.96         6.52 o
  -4   8   2          0.35          3.46         0.98 o
  -3   8   2        217.07        233.63         4.57 o
  -2   8   2        591.12        600.95         6.15 o
  -1   8   2          0.02          0.78         0.71 o
   0   8   2        280.74        269.64         7.89 o
   1   8   2          1.20          1.61         0.71 o
   2   8   2        231.45        248.65         8.02 o
   3   8   2        141.60        145.45         4.42 o
   4   8   2         10.37          9.70         1.39 o
   5   8   2          1.76          3.18         1.32 o
   6   8   2         63.13         65.92         4.32 o
   7   8   2        157.57        154.06         5.64 o
   8   8   2          4.76          5.28         0.91 o
  -7   9   2         36.41         41.02         2.75 o
  -6   9   2        195.49        222.11         7.37 o
  -5   9   2        755.01        790.81        10.38 o
  -4   9   2        842.52        785.29         8.43 o
  -3   9   2        257.61        259.92         4.90 o
  -2   9   2        939.52        876.17        11.08 o
  -1   9   2        148.70        118.78         4.13 o
   0   9   2         12.61         11.63         1.45 o
   1   9   2         96.40         91.84         3.74 o
   2   9   2         41.96         42.70         3.62 o
   3   9   2          0.54          1.77         0.77 o
   4   9   2         38.40         35.43         2.32 o
   5   9   2         16.62         13.18         2.06 o
   6   9   2          2.59          2.24         1.07 o
   7   9   2         13.60          9.79         1.34 o
  -7  10   2          0.05          0.17         0.34 o
  -6  10   2          0.93         -0.16         0.80 o
  -5  10   2        199.03        200.98         6.64 o
  -4  10   2          1.03          1.10         0.59 o
  -3  10   2          9.65         12.42         1.12 o
  -2  10   2         93.66        108.86         3.94 o
  -1  10   2         18.26         13.91         1.24 o
   0  10   2          1.63          1.78         0.91 o
   1  10   2          4.01         11.26         6.01 o
   2  10   2          9.28         10.42         1.46 o
   3  10   2         11.92         13.31         1.54 o
   4  10   2        117.66        116.12         4.92 o
   5  10   2         16.27         17.47         1.90 o
   6  10   2          2.45          2.54         0.57 o
  -6  11   2          0.82          0.78         0.48 o
  -5  11   2        169.62        152.75         4.40 o
  -4  11   2        235.52        219.75        12.91 o
  -3  11   2         22.60         24.71         1.68 o
  -2  11   2        234.55        206.46         3.98 o
  -1  11   2          9.90         15.42         1.19 o
   0  11   2         87.80         90.79         3.48 o
   1  11   2          0.00          0.25         0.76 o
   2  11   2          1.41          1.39         0.81 o
   3  11   2          3.59          3.61         0.94 o
   4  11   2         73.90         68.85         3.63 o
   5  11   2          3.40          5.56         1.00 o
  -4  12   2          6.84          6.71         0.97 o
  -3  12   2        110.84        103.02         5.83 o
  -2  12   2        284.95        280.42         3.84 o
  -1  12   2         99.46        105.36         3.11 o
   0  12   2          2.41          3.57         0.79 o
   1  12   2         81.53         85.98         2.86 o
   2  12   2        133.04        150.33         3.60 o
   3  12   2         15.65         16.34         1.66 o
   4  12   2          0.57          1.04         0.56 o
  -2  13   2         59.81         76.77         2.75 o
  -1  13   2        180.39        203.34         4.76 o
   0  13   2         70.55         80.63         3.05 o
   1  13   2         36.98         38.73         2.05 o
   2  13   2         20.23         20.70         1.33 o
 -10   1   3          4.32          2.32         0.79 o
  -9   1   3         23.66         19.45         2.36 o
  -8   1   3         21.03         19.21         1.77 o
  -7   1   3          4.56          4.29         1.13 o
  -6   1   3         12.88         16.15         1.15 o
  -5   1   3         83.39         88.79         4.13 o
  -4   1   3         18.60         19.70         1.30 o
  -3   1   3         28.90         28.30         0.90 o
  -2   1   3         76.47         64.97         1.78 o
  -1   1   3        973.00        850.68        10.32 o
   0   1   3        746.83        722.90         3.18 o
   1   1   3          0.51         15.72        11.05 o
   2   1   3        837.62        815.49         5.98 o
   3   1   3          1.51          1.48         0.44 o
   4   1   3         48.17         44.91         1.92 o
   5   1   3         91.65         95.17         3.13 o
   6   1   3        824.64        877.71         9.47 o
   7   1   3         38.59         40.24         2.65 o
   8   1   3        220.28        211.21         5.79 o
   9   1   3        643.02        637.33         8.44 o
 -10   2   3         23.35         24.45         1.96 o
  -9   2   3          6.74          4.39         1.36 o
  -8   2   3         21.87         22.03         2.89 o
  -7   2   3          0.84          0.23         1.07 o
  -6   2   3         20.11         19.57         1.56 o
  -5   2   3          1.89          0.12         0.67 o
  -4   2   3          0.49          0.15         0.55 o
  -3   2   3          0.26          0.60         0.39 o
  -2   2   3          0.62          0.48         0.36 o
  -1   2   3         24.10         22.57         1.24 o
   0   2   3        458.45        401.48         5.30 o
   1   2   3         11.80         12.64         0.66 o
   2   2   3        396.33        375.71         3.99 o
   3   2   3        179.86        198.59         3.39 o
   4   2   3          1.97          3.41         0.62 o
   5   2   3         85.50         84.33         4.57 o
   6   2   3        104.91        117.42         3.31 o
   7   2   3        259.01        270.59         6.55 o
   8   2   3        152.53        174.97         8.94 o
   9   2   3        145.08        137.62         5.83 o
  10   2   3        162.29        127.69         3.27 o
 -10   3   3          2.59          5.23         1.00 o
  -9   3   3          2.11          0.22         1.13 o
  -8   3   3         54.80         63.20         4.70 o
  -7   3   3         74.51         77.23         3.67 o
  -6   3   3          4.40          7.02         0.89 o
  -5   3   3         17.98         16.69         1.88 o
  -4   3   3        303.23        301.94         4.49 o
  -3   3   3         51.33         64.07         2.59 o
  -2   3   3         26.50         27.83         1.68 o
  -1   3   3        414.75        370.48         3.79 o
   0   3   3        737.06        690.50         7.38 o
   1   3   3         96.94        114.35        11.88 o
   2   3   3        245.60        253.72         4.46 o
   3   3   3         31.33         27.94         2.22 o
   4   3   3         69.08         72.76         3.93 o
   5   3   3         17.06         11.52         1.81 o
   6   3   3          1.72          2.59         0.94 o
   7   3   3          0.84          0.22         1.21 o
   8   3   3         36.61         37.35         2.26 o
   9   3   3        112.04        102.96         4.91 o
 -10   4   3         32.51         27.54         1.77 o
  -9   4   3          0.95          0.47         0.97 o
  -8   4   3         50.27         50.68         2.63 o
  -7   4   3         15.73         24.46         4.98 o
  -6   4   3        119.31        116.53         2.87 o
  -5   4   3         81.48         86.72         3.13 o
  -4   4   3        266.96        256.33         6.16 o
  -3   4   3        143.81        130.88         4.21 o
  -2   4   3        164.62        179.93         4.80 o
  -1   4   3        707.60        667.21         5.42 o
   0   4   3         12.09         19.44         1.06 o
   1   4   3         35.19         34.42         1.98 o
   2   4   3        165.96        183.86         5.08 o
   3   4   3         69.74         64.18         3.44 o
   4   4   3        207.62        209.55         6.89 o
   5   4   3        575.01        594.55        12.76 o
   6   4   3         44.04         53.84         5.84 o
   7   4   3          0.36          2.90         1.42 o
   8   4   3         21.41         20.49         1.73 o
   9   4   3          4.04          3.19         0.80 o
  -9   5   3         51.10         48.44         3.09 o
  -8   5   3          1.20          0.67         1.30 o
  -7   5   3        193.10        205.09         5.57 o
  -6   5   3          4.06          5.03         1.05 o
  -5   5   3         85.41         79.57         2.98 o
  -4   5   3         66.11         82.22         2.77 o
  -3   5   3        308.49        321.51         7.33 o
  -2   5   3        309.93        307.95         7.07 o
  -1   5   3          5.37          8.06         1.24 o
   0   5   3         49.62         39.31         1.65 o
   1   5   3        205.38        232.28         4.04 o
   2   5   3        974.43        991.26        12.41 o
   3   5   3         15.45          9.39         1.48 o
   4   5   3        438.65        464.57        10.52 o
   5   5   3         86.08         85.45         3.47 o
   6   5   3        266.84        283.03         6.63 o
   7   5   3        192.44        188.90         7.77 o
   8   5   3         82.81         78.28         3.02 o
   9   5   3         15.14         12.74         1.40 o
  -9   6   3         13.44         10.56         1.89 o
  -8   6   3         70.15         69.31         2.82 o
  -7   6   3         11.04         13.36         1.54 o
  -6   6   3          8.44          6.58         1.12 o
  -5   6   3          1.17          0.91         0.48 o
  -4   6   3         65.15         67.63         3.63 o
  -3   6   3          1.59          1.36         0.80 o
  -2   6   3        588.86        573.29        10.63 o
  -1   6   3          6.62          1.92         0.81 o
   0   6   3        241.17        231.85         6.53 o
   1   6   3        752.84        794.93        12.08 o
   2   6   3         38.37         33.67         1.85 o
   3   6   3        108.29        119.66         7.35 o
   4   6   3        219.89        227.06         7.05 o
   5   6   3        198.03        197.44         7.50 o
   6   6   3        141.12        141.44         6.79 o
   7   6   3         61.60         58.19         2.87 o
   8   6   3         86.55         78.73         2.68 o
  -8   7   3         35.78         32.70         1.99 o
  -7   7   3          2.68          1.76         0.71 o
  -6   7   3          5.29          4.82         1.66 o
  -5   7   3          1.02          1.20         0.77 o
  -4   7   3         10.77          6.60         1.10 o
  -3   7   3          0.42          0.14         0.77 o
  -2   7   3        137.65        130.64         5.50 o
  -1   7   3          7.99          5.18         1.29 o
   0   7   3        289.13        306.18         8.22 o
   1   7   3          9.19         18.41         2.14 o
   2   7   3        333.85        342.40         8.51 o
   3   7   3        183.43        187.11         6.83 o
   4   7   3          2.80         10.50         8.63 o
   5   7   3         26.94         31.66         2.98 o
   6   7   3          3.92          3.40         1.31 o
   7   7   3          8.68          7.04         1.01 o
   8   7   3        142.27        139.74         4.48 o
  -8   8   3         61.53         68.67         3.07 o
  -7   8   3         62.84         72.00         4.14 o
  -6   8   3        204.72        208.98         7.80 o
  -5   8   3        486.74        499.08        11.86 o
  -4   8   3         82.86         89.61         3.64 o
  -3   8   3        476.00        450.38         7.88 o
  -2   8   3         40.83         30.76         1.67 o
  -1   8   3        442.99        435.94         7.52 o
   0   8   3       1478.10       1375.87        13.37 o
   1   8   3          0.01         -0.66         0.66 o
   2   8   3        173.44        168.49         6.26 o
   3   8   3         75.87         79.84         3.28 o
   4   8   3         50.81         50.56         2.79 o
   5   8   3          0.25          0.28         1.10 o
   6   8   3          0.02         -0.27         0.96 o
   7   8   3          3.68          3.07         1.02 o
   8   8   3         13.98          5.67         0.82 o
  -7   9   3        189.65        176.55         5.49 o
  -6   9   3         11.23         17.03         2.23 o
  -5   9   3         44.32         43.31         2.49 o
  -4   9   3        119.97        122.77         4.21 o
  -3   9   3        814.76        854.93        10.96 o
  -2   9   3         16.05         30.97         1.69 o
  -1   9   3        128.40        126.06         4.17 o
   0   9   3       2000.83       2028.02        13.42 o
   1   9   3          0.29          0.29         0.90 o
   2   9   3         66.70         62.52         4.23 o
   3   9   3        134.71        140.48         4.28 o
   4   9   3        141.21        143.91         6.10 o
   5   9   3         10.99         12.48         1.91 o
   6   9   3        101.44        106.54         4.61 o
   7   9   3         36.88         34.84         2.12 o
  -7  10   3        377.02        352.38        13.45 o
  -6  10   3        185.31        179.99         5.52 o
  -5  10   3         96.28         92.88         4.56 o
  -4  10   3        188.75        181.58         6.46 o
  -3  10   3        399.08        378.70         6.95 o
  -2  10   3       1452.64       1394.17        48.36 o
  -1  10   3         47.74         44.46         2.04 o
   0  10   3       1191.68       1136.30        15.71 o
   1  10   3        127.22        101.51         3.87 o
   2  10   3        188.24        191.52         5.23 o
   3  10   3         62.03         61.86         2.99 o
   4  10   3         71.56         64.31         3.52 o
   5  10   3        126.60        125.10         4.59 o
   6  10   3          7.20          4.66         0.65 o
  -6  11   3         65.93         56.90         2.25 o
  -5  11   3          4.31          5.37         0.71 o
  -4  11   3        161.15        146.10         2.94 o
  -3  11   3         57.67         57.51         2.58 o
  -2  11   3         50.59         62.10         2.15 o
  -1  11   3         11.50         11.12         1.03 o
   0  11   3        190.80        186.38         4.77 o
   1  11   3        175.67        178.98         4.66 o
   2  11   3          0.18          1.03         0.84 o
   3  11   3        244.58        242.71         7.43 o
   4  11   3        127.71        127.72         4.81 o
   5  11   3          4.03          4.70         0.90 o
  -4  12   3         18.24         23.98         1.63 o
  -3  12   3         68.28         87.54         2.49 o
  -2  12   3         12.84          9.32         0.94 o
  -1  12   3         89.29         86.57         2.60 o
   0  12   3          0.03          1.58         0.63 o
   1  12   3        185.11        223.42         4.33 o
   2  12   3         61.77         74.58         3.61 o
   3  12   3         69.74         74.40         3.21 o
   4  12   3         14.13         16.86         1.24 o
  -2  13   3         25.26         24.11         1.46 o
  -1  13   3        333.09        333.55         5.79 o
   0  13   3         36.87         34.75         1.93 o
   1  13   3         84.13         85.30         2.87 o
  -9   0   4        321.67        312.07         8.27 o
  -8   0   4         16.32         16.98         2.32 o
  -7   0   4        511.36        502.55        13.94 o
  -6   0   4        368.52        418.77        10.29 o
  -5   0   4         15.20         21.53         2.23 o
  -4   0   4         43.27         46.15         2.86 o
  -3   0   4         57.18         64.49         2.88 o
  -2   0   4         30.61         29.98         1.69 o
  -1   0   4         15.57         17.92         1.25 o
   0   0   4         32.71         21.59         1.34 o
   1   0   4        545.14        497.86         6.70 o
   2   0   4         27.34         32.68         1.92 o
   3   0   4       1491.67       1478.60        14.22 o
   4   0   4       2315.69       2214.43        19.56 o
   5   0   4        128.07        137.30         5.51 o
   6   0   4          5.84          4.64         0.94 o
   7   0   4        226.27        237.63         8.87 o
   8   0   4        644.22        675.85        14.26 o
   9   0   4        157.98        168.34         5.96 o
 -10   1   4         18.67         16.36         1.53 o
  -9   1   4          0.17          0.59         0.99 o
  -8   1   4         40.63         43.93         3.76 o
  -7   1   4         42.37         47.36         2.11 o
  -6   1   4          5.32          2.75         1.07 o
  -5   1   4         68.80         58.78         2.56 o
  -4   1   4        114.00        126.19         3.29 o
  -3   1   4          1.87          1.02         0.27 o
  -2   1   4        305.26        292.77         3.96 o
  -1   1   4          3.17          1.82         0.35 o
   0   1   4         85.99         74.59         1.35 o
   1   1   4       1397.80       1367.53        13.04 o
   2   1   4        205.43        197.16         3.26 o
   3   1   4          3.32          3.15         0.56 o
   4   1   4         27.25         31.59         1.70 o
   5   1   4         10.67         12.16         1.22 o
   6   1   4          3.78          3.18         0.62 o
   7   1   4          0.56         -0.02         0.77 o
   8   1   4          0.06          0.81         0.77 o
   9   1   4        138.09        142.39         3.76 o
 -10   2   4         41.22         37.12         2.28 o
  -9   2   4         46.00         40.26         3.32 o
  -8   2   4          2.73          3.89         1.57 o
  -7   2   4         94.84        105.13         5.82 o
  -6   2   4         30.24         38.11         3.11 o
  -5   2   4          3.24          5.27         1.29 o
  -4   2   4        137.35        133.88         4.75 o
  -3   2   4         25.11         28.44         1.24 o
  -2   2   4        473.08        441.00         4.48 o
  -1   2   4        564.26        526.77         6.72 o
   0   2   4       1081.96       1088.13         6.68 o
   1   2   4       1366.80       1306.81         7.51 o
   2   2   4         26.30         23.63         1.14 o
   3   2   4         60.23         48.02         1.80 o
   4   2   4         81.93        106.41         3.01 o
   5   2   4        273.27        256.08         8.08 o
   6   2   4        747.14        753.66        12.73 o
   7   2   4         22.98         24.38         2.06 o
   8   2   4        137.13        136.49         4.34 o
   9   2   4          6.09          6.67         1.48 o
 -10   3   4          0.72          0.40         0.55 o
  -9   3   4          5.35          7.00         1.57 o
  -8   3   4          0.08          0.06         1.26 o
  -7   3   4         12.05         14.69         2.48 o
  -6   3   4          3.85          3.69         0.73 o
  -5   3   4          0.54          0.29         0.77 o
  -4   3   4         22.39         27.72         1.42 o
  -3   3   4         24.95         38.03         2.08 o
  -2   3   4         11.50         10.01         1.09 o
  -1   3   4        161.11        159.49         3.78 o
   0   3   4         20.92         18.72         1.41 o
   1   3   4        371.45        407.28         4.04 o
   2   3   4        172.29        206.56         9.14 o
   3   3   4          0.92          1.77         0.86 o
   4   3   4         66.10         59.85         3.72 o
   5   3   4         17.47         16.27         2.22 o
   6   3   4        141.91        142.01         4.87 o
   7   3   4         61.61         57.78         4.63 o
   8   3   4         20.03         19.19         1.63 o
   9   3   4         28.37         25.40         2.38 o
 -10   4   4          5.20          4.98         0.84 o
  -9   4   4        153.59        159.27         6.00 o
  -8   4   4          9.84          9.94         2.02 o
  -7   4   4        198.01        194.06         5.34 o
  -6   4   4        217.55        238.93         7.46 o
  -5   4   4         96.17        115.93         5.04 o
  -4   4   4        107.41        106.27         3.96 o
  -3   4   4        844.48        860.66        10.99 o
  -2   4   4        206.49        199.39         5.26 o
  -1   4   4        182.18        227.75         3.57 o
   0   4   4       1239.63       1234.66        11.66 o
   1   4   4        655.48        679.08         9.48 o
   2   4   4         65.59         77.81         3.56 o
   3   4   4        369.73        313.51         7.87 o
   4   4   4        163.19        146.72         5.98 o
   5   4   4         86.73         91.88         2.57 o
   6   4   4        396.39        411.80         8.28 o
   7   4   4          6.78          7.76         1.97 o
   8   4   4          4.88          5.69         1.00 o
   9   4   4         31.79         25.50         1.47 o
  -9   5   4         56.09         52.04         3.16 o
  -8   5   4         28.36         32.26         2.06 o
  -7   5   4          2.20          2.03         0.94 o
  -6   5   4        184.72        199.14         5.44 o
  -5   5   4        405.61        423.07         6.83 o
  -4   5   4         70.36         75.63         3.75 o
  -3   5   4        321.13        328.22         7.50 o
  -2   5   4        363.94        362.73         7.88 o
  -1   5   4       1137.36       1125.09        13.62 o
   0   5   4        747.16        758.68         7.29 o
   1   5   4        517.41        543.23         9.01 o
   2   5   4         84.38         83.12         3.89 o
   3   5   4        603.78        595.33        11.33 o
   4   5   4         17.56         13.84         2.00 o
   5   5   4        253.86        259.36         5.58 o
   6   5   4          0.26          0.75         2.61 o
   7   5   4        369.44        366.70        10.64 o
   8   5   4         43.35         40.87         2.14 o
   9   5   4          6.10          4.49         0.76 o
  -9   6   4         49.56         41.57         2.36 o
  -8   6   4         12.49         15.10         1.37 o
  -7   6   4          0.76          0.30         0.77 o
  -6   6   4         19.33         22.91         1.94 o
  -5   6   4         71.14         77.89         2.00 o
  -4   6   4          5.83          3.62         0.59 o
  -3   6   4         52.82         56.06         3.44 o
  -2   6   4          0.16          1.98         0.85 o
  -1   6   4        489.31        524.27        10.30 o
   0   6   4          3.32          6.15         1.32 o
   1   6   4          3.73          2.71         1.07 o
   2   6   4          8.51          6.11         0.89 o
   3   6   4          2.49          2.59         0.72 o
   4   6   4       1142.79       1143.18        12.41 o
   5   6   4        123.63        124.34         6.16 o
   6   6   4         58.14         57.35         2.96 o
   7   6   4        212.85        199.64        17.43 o
   8   6   4          5.13          5.76         0.70 o
  -8   7   4          1.93          3.83         0.71 o
  -7   7   4         72.74         70.61         4.31 o
  -6   7   4         22.63         23.72         1.90 o
  -5   7   4          0.33          0.33         0.57 o
  -4   7   4         44.50         48.89         2.07 o
  -3   7   4        769.64        773.16         7.92 o
  -2   7   4        143.54        120.83         5.43 o
  -1   7   4        174.56        153.67         6.06 o
   0   7   4         96.00         87.20         4.55 o
   1   7   4        197.11        197.49         6.79 o
   2   7   4       1745.76       1613.78        19.16 o
   3   7   4         49.84         56.54         2.74 o
   4   7   4        626.53        612.96        13.09 o
   5   7   4         85.75         94.30         5.26 o
   6   7   4        129.89        134.54         4.26 o
   7   7   4         10.13          8.58         1.68 o
   8   7   4          0.10          0.07         0.53 o
  -8   8   4         50.72         56.93         2.70 o
  -7   8   4          0.01         -0.43         0.96 o
  -6   8   4         63.94         67.75         4.49 o
  -5   8   4        273.30        278.87         6.29 o
  -4   8   4        144.11        150.12         4.63 o
  -3   8   4        135.57        137.76         4.39 o
  -2   8   4        304.82        284.10         5.37 o
  -1   8   4        730.82        738.15         9.96 o
   0   8   4         54.79         57.74         2.29 o
   1   8   4          7.92          6.79         0.74 o
   2   8   4       2945.98       2854.64        15.25 o
   3   8   4         45.28         43.40         2.48 o
   4   8   4        136.15        143.01         4.46 o
   5   8   4        301.29        322.02         6.45 o
   6   8   4         28.81         28.33         2.76 o
   7   8   4         19.45         19.40         1.90 o
  -7   9   4         31.30         31.40         2.33 o
  -6   9   4          4.11          6.17         1.51 o
  -5   9   4         69.38         78.76         3.21 o
  -4   9   4        205.18        197.03         5.22 o
  -3   9   4          9.35         11.32         1.41 o
  -2   9   4        231.11        231.82         5.59 o
  -1   9   4        309.73        272.56         8.65 o
   0   9   4        505.94        453.75         5.47 o
   1   9   4         26.20         22.96         1.52 o
   2   9   4       1870.31       1825.70        15.07 o
   3   9   4        109.86        105.18         5.97 o
   4   9   4          0.00          0.80         0.87 o
   5   9   4        197.29        210.01         6.87 o
   6   9   4         56.89         53.39         3.12 o
   7   9   4        135.92        137.02         3.65 o
  -6  10   4          1.37          1.45         0.59 o
  -5  10   4         84.55         81.08         4.18 o
  -4  10   4         86.79         80.56         3.11 o
  -3  10   4          8.98          7.67         1.57 o
  -2  10   4          2.17          4.80         1.12 o
  -1  10   4         65.18         56.54         2.28 o
   0  10   4        115.73        140.02         3.47 o
   1  10   4          5.52          6.05         1.16 o
   2  10   4         83.22         94.34         3.59 o
   3  10   4         13.71         11.66         1.44 o
   4  10   4         40.71         41.61         2.67 o
   5  10   4         26.96         28.69         2.06 o
   6  10   4         22.64         22.11         2.01 o
  -5  11   4         33.09         30.72         2.19 o
  -4  11   4         13.88         11.71         1.12 o
  -3  11   4         15.85         16.31         1.41 o
  -2  11   4        119.28        117.14         3.69 o
  -1  11   4         22.42         35.78         2.11 o
   0  11   4        494.93        480.88         7.15 o
   1  11   4        101.13         95.17         3.26 o
   2  11   4        114.41        104.22         9.12 o
   3  11   4          6.79          3.72         1.23 o
   4  11   4         30.04         31.07         2.36 o
   5  11   4         16.25         20.78         1.51 o
  -4  12   4          0.11          0.20         0.42 o
  -3  12   4         81.38         80.19         2.27 o
  -2  12   4        167.96        145.58         5.51 o
  -1  12   4         81.78         73.85         2.44 o
   0  12   4         25.87         26.06         2.28 o
   1  12   4         29.06         27.00         2.26 o
   2  12   4        109.16         99.79         3.96 o
   3  12   4        127.96        123.96         3.87 o
  -1  13   4         15.65         23.02         1.41 o
   0  13   4         24.92         26.62         1.55 o
   1  13   4          5.22          6.13         0.76 o
 -10   1   5         28.95         25.47         1.71 o
  -9   1   5        303.92        305.35         8.34 o
  -8   1   5         93.04         99.57         5.52 o
  -7   1   5        198.14        206.90         7.87 o
  -6   1   5          0.40          1.43         0.96 o
  -5   1   5        638.10        673.31         8.84 o
  -4   1   5       1380.41       1506.15        23.75 o
  -3   1   5        222.20        241.18         2.79 o
  -2   1   5         18.10         19.61         1.55 o
  -1   1   5        142.75        126.07         2.36 o
   0   1   5        280.70        270.48         2.56 o
   1   1   5          0.02          0.40         0.52 o
   2   1   5        845.69        885.49        17.96 o
   3   1   5        190.36        202.83         4.03 o
   4   1   5        186.27        188.23         4.31 o
   5   1   5        153.39        162.48         4.91 o
   6   1   5        117.81        118.70         3.44 o
   7   1   5        359.78        376.17         8.63 o
   8   1   5         45.54         47.26         2.60 o
   9   1   5        359.85        357.17         6.47 o
 -10   2   5        120.36        113.71         3.67 o
  -9   2   5        159.77        156.34         6.13 o
  -8   2   5         25.44         24.94         2.97 o
  -7   2   5         78.53         77.29         5.05 o
  -6   2   5        131.71        142.48         4.41 o
  -5   2   5         78.96         84.98         4.46 o
  -4   2   5        302.47        309.70         7.55 o
  -3   2   5         38.03         34.90         1.83 o
  -2   2   5        450.53        462.96         4.85 o
  -1   2   5          3.32          6.05         0.58 o
   0   2   5          0.10          2.35         1.04 o
   1   2   5          3.69          2.48         0.65 o
   2   2   5        279.79        301.43         8.13 o
   3   2   5        828.75        928.08         8.48 o
   4   2   5        211.43        242.08         4.80 o
   5   2   5         16.17         18.25         2.29 o
   6   2   5         96.03        101.63         3.99 o
   7   2   5        129.82        148.53         7.76 o
   8   2   5        162.74        173.97         8.39 o
   9   2   5         96.12         92.21         4.18 o
 -10   3   5          1.78          1.54         0.62 o
  -9   3   5         14.94         15.37         2.12 o
  -8   3   5          9.20         14.08         2.29 o
  -7   3   5         30.10         32.44         3.41 o
  -6   3   5         73.47         83.15         5.19 o
  -5   3   5        683.83        715.62        12.87 o
  -4   3   5         78.60        101.41         2.75 o
  -3   3   5          6.69          6.95         0.96 o
  -2   3   5        382.90        389.80         6.79 o
  -1   3   5        524.30        540.12         7.86 o
   0   3   5        155.90        143.79         4.29 o
   1   3   5        183.50        190.87         3.57 o
   2   3   5        134.59        133.08         2.81 o
   3   3   5        613.72        649.17        11.53 o
   4   3   5        202.30        210.28         7.19 o
   5   3   5        161.14        166.40         3.53 o
   6   3   5         57.36         55.76         3.15 o
   7   3   5        322.38        336.45        10.82 o
   8   3   5        563.44        576.32        12.71 o
   9   3   5          1.68          3.37         1.05 o
 -10   4   5         26.29         22.27         1.45 o
  -9   4   5        321.11        321.83         5.32 o
  -8   4   5          0.43          2.20         1.35 o
  -7   4   5        166.07        171.95         4.99 o
  -6   4   5        106.70         96.83         2.60 o
  -5   4   5        204.64        207.51         7.06 o
  -4   4   5        277.50        292.65         6.59 o
  -3   4   5        162.92        159.42         4.85 o
  -2   4   5          3.18          6.07         1.08 o
  -1   4   5       1928.10       2026.97        14.63 o
   0   4   5         25.13         24.34         1.85 o
   1   4   5        512.09        508.89         8.95 o
   2   4   5        310.15        314.58         7.66 o
   3   4   5        268.78        295.90         8.15 o
   4   4   5        212.74        201.90         7.29 o
   5   4   5        588.85        610.50         7.35 o
   6   4   5        185.28        178.97         5.54 o
   7   4   5        105.03        111.42         6.13 o
   8   4   5          9.27          9.99         1.15 o
   9   4   5         30.54         26.51         1.32 o
  -9   5   5         63.19         72.91         3.60 o
  -8   5   5         51.03         53.46         2.52 o
  -7   5   5        172.53        169.17         4.98 o
  -6   5   5        193.61        215.96         5.77 o
  -5   5   5          0.37          0.87         0.44 o
  -4   5   5        329.86        322.09         7.68 o
  -3   5   5        367.82        434.15         8.91 o
  -2   5   5          7.32         12.82         1.59 o
  -1   5   5        320.22        352.89         5.09 o
   0   5   5         86.49         88.76         2.70 o
   1   5   5        448.96        538.94         9.62 o
   2   5   5        199.77        224.42         6.79 o
   3   5   5        218.72        227.11         7.36 o
   4   5   5         94.69         91.50         2.89 o
   5   5   5        383.76        363.55         6.11 o
   6   5   5        191.64        186.16         5.52 o
   7   5   5          2.01          1.76         1.19 o
   8   5   5         32.07         30.59         1.73 o
  -9   6   5         72.54         73.10         2.97 o
  -8   6   5          2.01          3.03         0.76 o
  -7   6   5         14.34         14.82         1.52 o
  -6   6   5          7.98         13.36         4.68 o
  -5   6   5          2.05          3.64         0.96 o
  -4   6   5         58.60         56.22         3.36 o
  -3   6   5        612.63        614.60        11.41 o
  -2   6   5         10.60          5.55         1.17 o
  -1   6   5        201.83        222.35         6.96 o
   0   6   5         80.83         91.82         4.53 o
   1   6   5         44.09         51.30         2.31 o
   2   6   5        341.64        318.95         9.64 o
   3   6   5         57.74         46.20         1.98 o
   4   6   5         98.35         89.65         2.91 o
   5   6   5         95.73         99.36         3.11 o
   6   6   5        340.04        323.99         9.66 o
   7   6   5         21.59         22.70         1.73 o
   8   6   5          0.24         -0.02         0.30 o
  -8   7   5         64.73         66.73         2.28 o
  -7   7   5          1.32          0.41         0.62 o
  -6   7   5          0.38         -0.16         0.67 o
  -5   7   5         95.66        105.20         3.06 o
  -4   7   5         85.35         84.19         3.84 o
  -3   7   5         62.81         54.50         2.16 o
  -2   7   5        100.49        112.65         5.35 o
  -1   7   5        516.08        549.64        11.69 o
   0   7   5        453.86        416.56        10.27 o
   1   7   5        206.85        202.07         7.13 o
   2   7   5        197.31        188.23         3.88 o
   3   7   5          0.49          0.59         1.20 o
   4   7   5       1305.22       1332.27        19.94 o
   5   7   5         36.12         39.75         3.51 o
   6   7   5        323.43        330.04         8.86 o
   7   7   5        330.70        341.15         8.21 o
   8   7   5          7.53          6.22         0.86 o
  -8   8   5          1.50          1.08         0.62 o
  -7   8   5          2.37          2.71         0.64 o
  -6   8   5         10.82          8.46         1.86 o
  -5   8   5         50.46         46.87         2.56 o
  -4   8   5          0.00         -0.32         0.66 o
  -3   8   5         47.28         45.29         2.55 o
  -2   8   5         29.87         28.69         2.02 o
  -1   8   5         30.31         26.03         1.36 o
   0   8   5        466.39        474.34         6.56 o
   1   8   5        288.56        262.82         5.21 o
   2   8   5          0.12          1.31         0.75 o
   3   8   5         66.13         70.19         3.14 o
   4   8   5       1597.41       1645.21        21.25 o
   5   8   5        130.95        128.91         4.08 o
   6   8   5        139.41        129.54         5.37 o
   7   8   5        517.10        520.93         8.48 o
  -7   9   5          9.67         11.44         0.95 o
  -6   9   5          0.02          1.53         1.05 o
  -5   9   5          9.93         11.31         2.00 o
  -4   9   5         20.88         24.03         1.88 o
  -3   9   5         49.03         46.02         2.58 o
  -2   9   5         30.83         28.38         1.68 o
  -1   9   5          3.54          4.03         1.01 o
   0   9   5        205.15        207.96         4.46 o
   1   9   5          4.30          7.03         0.78 o
   2   9   5        160.75        168.65         4.61 o
   3   9   5          7.94          8.59         1.67 o
   4   9   5        536.96        550.81        14.33 o
   5   9   5        131.75        137.00         4.77 o
   6   9   5         22.48         20.37         1.79 o
  -6  10   5         21.21         20.93         1.84 o
  -5  10   5         87.96         90.28         3.05 o
  -4  10   5          8.12          9.05         0.93 o
  -3  10   5          8.03          8.00         0.94 o
  -2  10   5          6.27          5.67         1.32 o
  -1  10   5         23.74         20.92         1.45 o
   0  10   5         86.12         80.43         2.67 o
   1  10   5         46.44         51.57         1.76 o
   2  10   5        260.20        245.24         4.35 o
   3  10   5         19.17         18.58         2.42 o
   4  10   5        109.38         93.06         4.60 o
   5  10   5         82.06         74.71         3.09 o
   6  10   5         34.54         31.91         1.66 o
  -5  11   5          0.06          0.32         0.62 o
  -4  11   5          0.63          0.93         0.43 o
  -3  11   5          6.26          6.01         0.70 o
  -2  11   5         18.17         15.59         1.30 o
  -1  11   5        101.43        101.57         3.35 o
   0  11   5          3.73          3.49         0.77 o
   1  11   5        368.41        364.39         9.22 o
   2  11   5          2.03          1.53         0.94 o
   3  11   5          0.22          1.45         0.91 o
   4  11   5         86.68         83.13         3.46 o
  -4  12   5          9.34         10.41         0.99 o
  -3  12   5         17.94         18.21         1.03 o
  -2  12   5         69.57         65.78         2.13 o
  -1  12   5         27.36         22.71         1.24 o
   0  12   5          2.35          2.14         0.88 o
   1  12   5         16.02         15.28         1.62 o
   2  12   5          3.40          3.14         0.79 o
   3  12   5          2.06          0.99         0.52 o
  -9   0   6        480.70        487.69         9.45 o
  -8   0   6        122.69        125.54         5.72 o
  -7   0   6         50.46         61.15         4.18 o
  -6   0   6        378.09        418.23        11.00 o
  -5   0   6         62.56         83.38         4.59 o
  -4   0   6        324.38        353.38         8.50 o
  -3   0   6         17.47         24.08         2.03 o
  -2   0   6       4500.51       4717.64        23.72 o
  -1   0   6          0.72          2.37         0.44 o
   0   0   6         22.43         22.60         1.75 o
   1   0   6        287.27        284.18         6.28 o
   2   0   6        992.10       1101.89        13.19 o
   3   0   6         59.17         93.56         4.23 o
   4   0   6        561.91        626.40        11.81 o
   5   0   6        172.10        216.83        14.09 o
   6   0   6        171.67        191.78         7.79 o
   7   0   6          8.08          8.70         1.91 o
   8   0   6         83.03         92.55         4.84 o
   9   0   6        291.67        272.52         6.01 o
 -10   1   6        160.30        126.54         3.29 o
  -9   1   6          3.76          3.54         1.17 o
  -8   1   6        315.69        313.35         9.46 o
  -7   1   6        537.84        540.74        12.69 o
  -6   1   6        112.52        124.62         4.16 o
  -5   1   6       1276.98       1312.80        12.79 o
  -4   1   6        778.41        838.33         9.23 o
  -3   1   6        181.37        171.45         3.71 o
  -2   1   6       4154.49       4216.55        22.61 o
  -1   1   6        107.35         99.77         2.29 o
   0   1   6        568.32        596.41         4.20 o
   1   1   6       1014.59       1008.51        10.03 o
   2   1   6         48.33         54.25         2.10 o
   3   1   6          9.33          7.89         0.99 o
   4   1   6        273.16        283.27         5.60 o
   5   1   6         59.57         68.29         1.80 o
   6   1   6         38.19         44.75         2.69 o
   7   1   6         41.74         46.13         2.77 o
   8   1   6         95.25        101.05         3.51 o
   9   1   6         86.76         88.75         3.66 o
 -10   2   6         24.36         23.26         1.16 o
  -9   2   6          0.72         -0.01         0.94 o
  -8   2   6         99.50        107.27         5.74 o
  -7   2   6        930.49        957.12        17.40 o
  -6   2   6        149.37        171.57         4.97 o
  -5   2   6        137.66        133.33         5.79 o
  -4   2   6        282.95        282.43         5.43 o
  -3   2   6       1219.56       1283.42         7.57 o
  -2   2   6        983.37       1144.58        11.99 o
  -1   2   6        709.01        710.85         6.19 o
   0   2   6       1636.04       1706.67        10.47 o
   1   2   6        967.08       1081.32         8.58 o
   2   2   6          0.04          0.08         0.38 o
   3   2   6        184.44        168.54         3.90 o
   4   2   6         54.74         62.70         4.03 o
   5   2   6         13.67         10.53         0.97 o
   6   2   6        309.33        343.34         6.03 o
   7   2   6         95.50        110.93         4.63 o
   8   2   6         72.79         76.42         4.57 o
   9   2   6        117.48        118.53         4.20 o
 -10   3   6          8.30          5.37         0.57 o
  -9   3   6         89.60         91.16         4.51 o
  -8   3   6         54.91         62.11         4.43 o
  -7   3   6         13.28         12.79         2.29 o
  -6   3   6         17.62         19.52         1.38 o
  -5   3   6         94.92         98.78         5.06 o
  -4   3   6          3.59          5.00         1.25 o
  -3   3   6        119.06        122.98         3.96 o
  -2   3   6        189.43        205.14         5.21 o
  -1   3   6          6.91          4.41         0.95 o
   0   3   6        453.21        484.26         8.62 o
   1   3   6       2409.92       2605.95        23.25 o
   2   3   6         22.98         29.84         1.50 o
   3   3   6         56.93         53.42         3.55 o
   4   3   6        179.36        168.62         6.78 o
   5   3   6        295.79        333.25         5.15 o
   6   3   6         41.17         44.86         2.88 o
   7   3   6        220.38        236.42         8.89 o
   8   3   6          7.35          6.75         1.63 o
   9   3   6          0.67          0.74         0.65 o
  -9   4   6        117.72        119.49         4.54 o
  -8   4   6        178.03        190.76         7.41 o
  -7   4   6         18.02         20.93         1.83 o
  -6   4   6          4.63          3.46         1.60 o
  -5   4   6         33.85         32.42         1.71 o
  -4   4   6        561.07        535.71        11.09 o
  -3   4   6         59.90         75.66         3.48 o
  -2   4   6        127.07        151.86         4.99 o
  -1   4   6       1253.68       1305.59        13.92 o
   0   4   6        225.89        259.04         6.48 o
   1   4   6        510.48        583.77        10.41 o
   2   4   6        385.25        399.86         9.26 o
   3   4   6        152.42        157.99         6.26 o
   4   4   6        209.66        215.76         3.93 o
   5   4   6        196.94        211.84         4.83 o
   6   4   6        491.01        491.73        12.07 o
   7   4   6        169.58        177.43         7.47 o
   8   4   6         67.30         68.40         4.50 o
  -9   5   6         41.55         40.95         2.60 o
  -8   5   6        129.43        141.57         3.88 o
  -7   5   6       1077.79       1127.50        12.58 o
  -6   5   6         73.96         73.34         3.37 o
  -5   5   6        160.68        158.23         3.84 o
  -4   5   6        297.93        267.77         7.01 o
  -3   5   6        141.29        137.40         5.13 o
  -2   5   6          0.25          1.12         0.71 o
  -1   5   6        182.55        211.98         4.29 o
   0   5   6         90.52         84.21         3.84 o
   1   5   6         29.65         32.07         2.57 o
   2   5   6        369.00        363.39         9.08 o
   3   5   6         25.48         33.68         3.11 o
   4   5   6        164.07        153.04         3.36 o
   5   5   6         78.56         76.99         2.90 o
   6   5   6         89.39         99.22         4.34 o
   7   5   6        130.53        127.21         5.88 o
   8   5   6        206.72        182.91         3.75 o
  -9   6   6          0.86          0.43         0.45 o
  -8   6   6         67.65         73.03         2.62 o
  -7   6   6        367.40        395.30         7.47 o
  -6   6   6         16.27         16.83         1.70 o
  -5   6   6         15.93         13.17         1.53 o
  -4   6   6         53.63         56.23         2.31 o
  -3   6   6        417.62        365.27         9.04 o
  -2   6   6          0.00          0.84         0.72 o
  -1   6   6         17.66         28.67         2.68 o
   0   6   6          0.04          0.25         0.75 o
   1   6   6         61.06         58.09         3.48 o
   2   6   6        274.41        268.84        10.68 o
   3   6   6         26.84         26.35         1.58 o
   4   6   6        141.99        135.03         4.55 o
   5   6   6          3.90          4.14         0.91 o
   6   6   6        223.74        222.33         5.59 o
   7   6   6         17.72         14.35         1.34 o
   8   6   6         40.64         41.91         2.14 o
  -8   7   6        211.80        210.65         5.77 o
  -7   7   6         53.47         56.74         2.54 o
  -6   7   6         42.81         44.34         3.59 o
  -5   7   6          7.85          7.80         1.17 o
  -4   7   6          0.48          1.76         1.10 o
  -3   7   6        241.89        223.08         5.46 o
  -2   7   6         85.92         86.24         3.37 o
  -1   7   6         23.69         23.68         1.80 o
   0   7   6         22.43         20.41         2.12 o
   1   7   6         24.83         28.92         1.66 o
   2   7   6          0.82         -0.05         0.43 o
   3   7   6        196.38        191.30         5.16 o
   4   7   6         82.12         83.18         3.47 o
   5   7   6          8.52         10.63         1.32 o
   6   7   6        358.19        374.31         6.71 o
   7   7   6         58.00         57.22         3.17 o
  -7   8   6         70.25         63.51         1.76 o
  -6   8   6         23.64         28.55         2.87 o
  -5   8   6         67.36         75.36         4.85 o
  -4   8   6         20.41         21.29         1.74 o
  -3   8   6        276.84        290.50         6.23 o
  -2   8   6         12.45         12.48         1.20 o
  -1   8   6          0.42         -0.64         0.84 o
   0   8   6          3.52          3.00         0.73 o
   1   8   6          2.91          1.91         0.59 o
   2   8   6        318.12        308.01         9.54 o
   3   8   6         57.66         57.47         4.16 o
   4   8   6          0.73          2.26         1.19 o
   5   8   6          3.19          4.59         0.91 o
   6   8   6        399.79        385.12         8.55 o
   7   8   6        118.18        109.55         3.43 o
  -7   9   6          5.09          4.67         0.76 o
  -6   9   6          1.05          1.75         0.71 o
  -5   9   6         17.56         16.46         1.56 o
  -4   9   6         25.40         23.49         1.49 o
  -3   9   6         66.74         66.46         2.48 o
  -2   9   6         29.92         32.26         2.23 o
  -1   9   6          1.72          2.95         0.94 o
   0   9   6        238.68        242.30         4.83 o
   1   9   6         49.98         52.90         2.28 o
   2   9   6         78.55         78.59         4.71 o
   3   9   6         55.49         57.57         3.92 o
   4   9   6         63.44         59.66         3.95 o
   5   9   6         76.41         73.34         2.89 o
   6   9   6         42.28         36.01         2.06 o
  -6  10   6         28.47         31.21         2.03 o
  -5  10   6          8.50          7.42         1.43 o
  -4  10   6          4.59          4.99         0.84 o
  -3  10   6          5.00          3.70         0.84 o
  -2  10   6         54.88         55.71         2.72 o
  -1  10   6        107.25        116.10         3.20 o
   0  10   6         15.63         16.23         1.27 o
   1  10   6         19.30         21.97         1.74 o
   2  10   6          7.90          7.46         1.07 o
   3  10   6         34.92         33.09         1.91 o
   4  10   6         13.91         14.02         1.79 o
   5  10   6          2.40          1.68         0.65 o
  -5  11   6          4.74          4.05         0.83 o
  -4  11   6          0.04          0.66         0.54 o
  -3  11   6          0.81          1.12         0.40 o
  -2  11   6          1.77          2.99         0.56 o
  -1  11   6          6.56          6.45         0.73 o
   0  11   6          6.86          6.08         0.70 o
   1  11   6         12.29         14.83         1.91 o
   2  11   6         12.75         13.82         1.74 o
   3  11   6         25.64         24.31         2.01 o
   4  11   6          1.42          0.92         0.51 o
  -3  12   6          3.18          3.19         0.70 o
  -2  12   6          3.56          4.16         0.54 o
  -1  12   6          0.42          0.34         0.41 o
   0  12   6          0.05          0.18         0.54 o
   1  12   6          3.53          4.01         0.86 o
   2  12   6          0.00          0.54         0.47 o
 -10   1   7          0.20          0.28         0.39 o
  -9   1   7        415.36        432.80         8.97 o
  -8   1   7        622.80        650.32        13.16 o
  -7   1   7          7.38          7.39         1.76 o
  -6   1   7        151.88        167.47         6.61 o
  -5   1   7          0.11         -0.19         0.54 o
  -4   1   7        910.70        978.58        14.21 o
  -3   1   7        175.31        162.74         3.81 o
  -2   1   7         47.02         38.60         1.66 o
  -1   1   7         51.13         57.94         1.90 o
   0   1   7        763.62        913.85         8.41 o
   1   1   7        106.11        115.78         3.12 o
   2   1   7         76.90         68.46         2.54 o
   3   1   7        216.73        237.78         5.02 o
   4   1   7        162.01        191.11         4.80 o
   5   1   7         83.52         91.11         2.60 o
   6   1   7         11.50         12.32         1.50 o
   7   1   7         21.05         20.95         1.83 o
   8   1   7         49.84         50.58         2.30 o
   9   1   7          9.61          9.75         1.07 o
 -10   2   7        107.17         98.86         2.28 o
  -9   2   7        127.67        136.07         5.23 o
  -8   2   7         64.48         70.97         4.61 o
  -7   2   7          0.05          0.32         0.97 o
  -6   2   7        185.44        179.80         5.19 o
  -5   2   7        257.29        266.09         8.51 o
  -4   2   7        309.74        335.74         6.15 o
  -3   2   7       1208.94       1201.86        11.93 o
  -2   2   7        944.72        924.10        11.24 o
  -1   2   7          4.80          2.20         0.44 o
   0   2   7       2006.00       2088.70        12.76 o
   1   2   7          7.16          9.19         0.93 o
   2   2   7        475.74        509.92         6.81 o
   3   2   7         24.08         18.03         1.44 o
   4   2   7         25.93         24.31         2.70 o
   5   2   7         30.28         29.81         1.43 o
   6   2   7          0.79          0.88         1.28 o
   7   2   7         24.57         24.40         1.90 o
   8   2   7          9.58          8.81         1.56 o
   9   2   7         24.86         22.85         1.58 o
  -9   3   7         16.01         14.56         1.31 o
  -8   3   7         30.89         28.56         3.04 o
  -7   3   7        763.88        808.46        16.08 o
  -6   3   7        635.51        636.67        17.96 o
  -5   3   7        812.19        885.82        10.99 o
  -4   3   7         70.52         69.26         4.08 o
  -3   3   7          0.24          2.40         0.69 o
  -2   3   7        934.98        966.29        12.02 o
  -1   3   7        491.06        558.89         9.82 o
   0   3   7        500.79        535.70         9.88 o
   1   3   7          9.84          5.25         0.73 o
   2   3   7       1007.98       1040.17        15.33 o
   3   3   7        846.42        903.84        15.32 o
   4   3   7        153.04        160.71         3.47 o
   5   3   7         64.65         64.88         2.77 o
   6   3   7        456.47        472.32         9.10 o
   7   3   7         32.20         30.52         3.24 o
   8   3   7        200.39        186.27         7.66 o
  -9   4   7          4.15          4.18         0.67 o
  -8   4   7         10.21          9.07         1.24 o
  -7   4   7        375.31        408.21         7.44 o
  -6   4   7         43.29         45.48         2.98 o
  -5   4   7        470.16        490.79        10.08 o
  -4   4   7         38.64         35.84         3.10 o
  -3   4   7        384.77        383.41         8.00 o
  -2   4   7          7.19          3.78         0.96 o
  -1   4   7        146.38        155.41         5.28 o
   0   4   7        485.56        467.11         9.46 o
   1   4   7          2.05          4.65         1.18 o
   2   4   7        298.02        297.63         8.44 o
   3   4   7        348.47        348.67         9.75 o
   4   4   7        357.45        375.05         5.39 o
   5   4   7         37.52         39.21         2.16 o
   6   4   7          0.00          0.43         0.84 o
   7   4   7        150.34        150.82         6.55 o
   8   4   7         52.11         52.82         2.02 o
  -9   5   7         11.70         13.49         1.44 o
  -8   5   7        627.97        700.36        12.67 o
  -7   5   7        177.04        186.44         4.03 o
  -6   5   7         82.66         84.20         2.90 o
  -5   5   7       1506.14       1499.71        18.03 o
  -4   5   7          0.03          0.79         0.56 o
  -3   5   7         94.80         96.98         4.39 o
  -2   5   7        740.13        680.91        11.97 o
  -1   5   7        214.54        202.70         4.50 o
   0   5   7        359.75        364.84         8.55 o
   1   5   7        775.84        771.06        13.14 o
   2   5   7          5.84          4.36         1.16 o
   3   5   7         41.52         39.65         1.70 o
   4   5   7         15.05         15.49         1.67 o
   5   5   7          1.11         -0.10         0.81 o
   6   5   7          3.11          2.86         0.99 o
   7   5   7          0.36         -0.82         1.03 o
   8   5   7          3.13          3.11         0.54 o
  -9   6   7        111.10         96.14         2.85 o
  -8   6   7        196.34        214.00         6.22 o
  -7   6   7         43.90         45.54         2.45 o
  -6   6   7        364.64        384.65         7.46 o
  -5   6   7       1946.66       1971.38        17.05 o
  -4   6   7         39.32         37.89         2.35 o
  -3   6   7         23.82         27.62         1.53 o
  -2   6   7        684.96        645.86        12.50 o
  -1   6   7        473.29        431.19        10.38 o
   0   6   7          9.06         13.77         2.06 o
   1   6   7        254.31        260.94         4.69 o
   2   6   7         33.14         27.81         1.63 o
   3   6   7         22.74         20.25         1.81 o
   4   6   7         44.34         40.49         2.22 o
   5   6   7         67.17         63.75         2.55 o
   6   6   7         26.85         23.88         1.84 o
   7   6   7          3.65          4.24         0.80 o
  -8   7   7        151.60        140.87         4.01 o
  -7   7   7         12.84         12.97         1.25 o
  -6   7   7        137.73        146.61         3.47 o
  -5   7   7        741.99        733.39        11.18 o
  -4   7   7          2.70          4.41         0.99 o
  -3   7   7        454.94        438.52        10.87 o
  -2   7   7          0.02          0.96         0.64 o
  -1   7   7        408.60        421.06         7.64 o
   0   7   7         65.13         61.95         2.98 o
   1   7   7          3.84          3.89         0.79 o
   2   7   7        120.24        117.19         4.15 o
   3   7   7         71.03         66.37         3.17 o
   4   7   7        242.04        238.79         9.93 o
   5   7   7          6.08          7.49         1.12 o
   6   7   7          1.22          1.23         0.81 o
   7   7   7         80.24         78.93         3.26 o
  -7   8   7         52.45         57.15         3.91 o
  -6   8   7         43.10         43.40         1.71 o
  -5   8   7         12.00         13.65         1.52 o
  -4   8   7         32.65         39.38         2.50 o
  -3   8   7         71.28         67.16         3.22 o
  -2   8   7        261.73        243.98         5.71 o
  -1   8   7        240.10        227.02         5.59 o
   0   8   7          0.05          0.50         0.80 o
   1   8   7         37.33         35.11         1.86 o
   2   8   7          2.54          2.58         0.77 o
   3   8   7          0.85          2.52         3.75 o
   4   8   7         74.00         80.97         3.15 o
   5   8   7          4.05          3.27         0.75 o
   6   8   7         27.78         25.34         2.04 o
  -6   9   7          1.03          0.19         0.72 o
  -5   9   7         33.31         28.14         2.65 o
  -4   9   7         28.73         29.92         3.03 o
  -3   9   7         91.55         88.80         3.32 o
  -2   9   7         43.30         41.30         2.41 o
  -1   9   7         66.43         70.24         3.24 o
   0   9   7         52.73         55.02         1.96 o
   1   9   7         98.65        103.36         3.10 o
   2   9   7         16.19         14.56         2.12 o
   3   9   7         16.12         18.15         2.29 o
   4   9   7          4.62          4.88         0.78 o
   5   9   7         11.70          9.32         0.86 o
   6   9   7         45.16         38.24         1.89 o
  -6  10   7         13.45         15.13         1.25 o
  -5  10   7         13.88         17.28         1.82 o
  -4  10   7          0.63          0.27         0.96 o
  -3  10   7          0.01         -0.27         1.03 o
  -2  10   7          4.95          3.55         0.68 o
  -1  10   7         36.58         35.42         1.80 o
   0  10   7         70.92         68.48         2.37 o
   1  10   7         56.85         60.82         2.71 o
   2  10   7        119.14        118.21         3.59 o
   3  10   7          1.40          1.12         0.54 o
   4  10   7          1.69          0.71         0.45 o
   5  10   7         25.36         21.75         1.44 o
  -5  11   7          5.31          4.50         0.71 o
  -4  11   7         72.55         75.83         4.46 o
  -3  11   7          1.49          1.68         0.57 o
  -2  11   7         21.83         23.63         1.16 o
  -1  11   7        184.52        186.67         3.25 o
   0  11   7         90.79         83.68         3.23 o
   1  11   7         10.63         10.51         0.97 o
   2  11   7          7.35          7.91         1.60 o
   3  11   7          5.19          4.58         0.86 o
  -1  12   7          0.02          0.45         0.32 o
   0  12   7          5.29          3.18         0.57 o
   1  12   7         19.41         17.26         1.19 o
 -10   0   8        103.75         97.28         3.32 o
  -8   0   8         10.94         11.08         1.74 o
  -7   0   8        399.64        401.15        10.23 o
  -6   0   8        640.98        641.11        25.15 o
  -5   0   8        236.39        258.73         8.50 o
  -4   0   8         19.50         20.37         2.33 o
  -3   0   8       1094.15       1109.70        14.79 o
  -2   0   8        148.32        166.34         5.05 o
  -1   0   8        562.95        556.17         6.32 o
   0   0   8          1.54          1.73         0.87 o
   1   0   8         19.51         17.62         1.95 o
   2   0   8         61.95         55.51         3.51 o
   3   0   8        201.36        194.49         6.86 o
   4   0   8          4.90          3.55         0.71 o
   5   0   8          3.56          2.16         1.23 o
   6   0   8          0.01          2.53         1.23 o
   7   0   8          0.27         -0.14         1.06 o
   8   0   8         26.23         23.63         2.08 o
 -10   1   8         17.26         18.30         1.05 o
  -9   1   8        156.74        148.08         4.85 o
  -8   1   8        107.46        109.41         5.23 o
  -7   1   8         90.17         97.38         5.36 o
  -6   1   8         86.91         82.05         4.87 o
  -5   1   8         35.16         45.11         2.58 o
  -4   1   8          9.20         10.32         1.23 o
  -3   1   8         89.32         93.10         3.02 o
  -2   1   8        151.87        161.25         3.53 o
  -1   1   8        407.38        443.43         9.17 o
   0   1   8          0.40          0.32         0.46 o
   1   1   8          5.15          8.18         1.00 o
   2   1   8        371.13        365.52         6.25 o
   3   1   8        107.87        115.61         3.72 o
   4   1   8          5.73          9.17         0.68 o
   5   1   8         35.32         29.19         1.62 o
   6   1   8         32.82         36.91         2.44 o
   7   1   8          0.07         -0.32         0.59 o
   8   1   8          0.76         -0.30         0.47 o
  -9   2   8        135.31        139.33         3.63 o
  -8   2   8         58.66         58.66         4.03 o
  -7   2   8        144.54        155.03         6.91 o
  -6   2   8          3.53          4.73         1.58 o
  -5   2   8        154.93        166.81         4.86 o
  -4   2   8        433.86        425.83        10.22 o
  -3   2   8          8.82         16.93         2.90 o
  -2   2   8        506.77        552.66         8.99 o
  -1   2   8        481.60        471.32         9.54 o
   0   2   8        515.39        534.92         7.91 o
   1   2   8        592.81        665.15        12.21 o
   2   2   8        605.34        660.87         8.33 o
   3   2   8         46.29         51.42         2.45 o
   4   2   8        504.27        494.19         7.86 o
   5   2   8        309.68        332.99         5.21 o
   6   2   8        109.63        120.35         4.16 o
   7   2   8         66.91         65.92         2.81 o
   8   2   8        223.61        221.46         6.39 o
  -9   3   8         32.09         28.82         1.31 o
  -8   3   8          7.12          8.58         1.51 o
  -7   3   8         49.21         46.64         3.96 o
  -6   3   8        187.82        193.27         7.89 o
  -5   3   8         92.27         86.13         2.82 o
  -4   3   8         22.47         18.56         2.26 o
  -2   3   8        317.31        312.06         7.23 o
  -1   3   8        171.36        159.77         5.70 o
   0   3   8       1167.47       1201.60        15.96 o
   1   3   8        116.23        100.68         5.99 o
   2   3   8         59.27         68.55         4.25 o
   3   3   8         86.43        107.42         5.57 o
   4   3   8        312.08        319.79         6.06 o
   5   3   8          7.48          9.96         1.42 o
   6   3   8         67.49         71.81         7.02 o
   7   3   8         80.89         83.99         4.84 o
   8   3   8          3.64          3.31         0.57 o
  -9   4   8         97.20         95.62         6.41 o
  -8   4   8         19.80         18.94         1.60 o
  -7   4   8        101.45        105.94         3.08 o
  -6   4   8         58.98         55.83         2.39 o
  -5   4   8       1111.87       1093.17        10.94 o
  -4   4   8          0.34         -0.35         0.48 o
  -3   4   8         56.54         51.20         3.07 o
  -2   4   8         70.66         67.54         3.67 o
  -1   4   8         13.22         14.49         1.80 o
   0   4   8        179.83        187.09         6.46 o
   1   4   8          0.04          0.22         0.61 o
   2   4   8         77.73         73.83         4.46 o
   3   4   8          1.34          2.27         0.61 o
   4   4   8         77.79         82.88         3.06 o
   5   4   8          3.06          3.23         0.83 o
   6   4   8          6.63          8.83         1.54 o
   7   4   8          2.21          2.81         1.21 o
   8   4   8         83.26         72.76         5.24 o
  -9   5   8         20.03         17.03         1.44 o
  -8   5   8          0.71         -0.11         0.49 o
  -7   5   8        151.65        164.29         3.65 o
  -6   5   8         36.75         37.02         1.92 o
  -5   5   8        438.95        427.64         5.39 o
  -4   5   8        161.72        164.67         2.97 o
  -3   5   8       1741.41       1593.61         9.64 o
  -2   5   8         16.60         16.82         1.97 o
  -1   5   8          0.27          0.32         0.49 o
   0   5   8        496.32        453.43        10.17 o
   1   5   8        238.62        190.54         6.90 o
   2   5   8        267.57        286.55         5.14 o
   3   5   8        295.82        311.40         6.19 o
   4   5   8         12.49          8.64         1.14 o
   5   5   8         37.60         44.16         2.23 o
   6   5   8         10.12          7.43         1.19 o
   7   5   8          2.91          2.45         0.96 o
  -8   6   8         21.26         20.68         1.90 o
  -7   6   8         32.68         28.63         2.68 o
  -6   6   8        271.69        284.09         6.24 o
  -5   6   8        116.73        111.92         3.24 o
  -4   6   8         93.57         92.02         2.96 o
  -3   6   8       3025.29       2804.16        16.78 o
  -2   6   8          1.66          1.76         0.69 o
  -1   6   8        243.68        233.85         5.57 o
   0   6   8        919.71        902.48        11.06 o
   1   6   8         94.75         98.54         3.07 o
   2   6   8         50.97         51.98         2.28 o
   3   6   8        341.52        332.29         7.20 o
   4   6   8        100.73        100.58         3.23 o
   5   6   8          4.69          5.24         0.88 o
   6   6   8          5.03          3.85         1.80 o
   7   6   8         38.48         34.17         2.77 o
  -8   7   8        439.76        435.96         6.23 o
  -7   7   8         43.34         37.31         2.55 o
  -6   7   8         16.43         17.58         1.20 o
  -5   7   8        115.29        111.70         3.14 o
  -4   7   8        117.80        109.70         3.17 o
  -3   7   8       1246.48       1255.71        19.22 o
  -2   7   8         36.60         33.25         3.33 o
  -1   7   8        337.57        326.56         9.85 o
   0   7   8        155.12        148.91         4.75 o
   1   7   8        210.08        200.71         4.47 o
   2   7   8          6.02          6.98         1.89 o
   3   7   8         55.87         54.55         2.93 o
   4   7   8        196.31        208.10         5.47 o
   5   7   8         26.47         23.43         1.75 o
   6   7   8         72.59         71.86         3.62 o
   7   7   8          1.97          2.59         0.62 o
  -7   8   8         62.15         56.03         2.11 o
  -6   8   8          1.06          2.91         0.60 o
  -5   8   8        101.45        111.69         5.23 o
  -4   8   8         16.36         10.77         2.06 o
  -3   8   8        426.73        436.60        11.49 o
  -2   8   8         66.67         55.87         4.28 o
  -1   8   8        542.86        550.83        12.98 o
   0   8   8          0.87          1.62         0.70 o
   1   8   8        165.23        159.42         3.39 o
   2   8   8         18.14         18.74         2.23 o
   3   8   8         33.49         36.06         2.26 o
   4   8   8        207.49        210.57         4.92 o
   5   8   8          3.15          3.84         0.96 o
   6   8   8          6.84          7.36         1.02 o
  -6   9   8         70.94         85.08         3.28 o
  -5   9   8         44.41         53.15         3.30 o
  -4   9   8          1.37          0.16         0.94 o
  -3   9   8          6.21          7.33         1.71 o
  -2   9   8        121.58        133.31         6.32 o
  -1   9   8        253.85        257.28         4.74 o
   0   9   8         96.23         97.61         2.54 o
   1   9   8         23.26         24.42         1.49 o
   2   9   8         17.72         18.40         1.26 o
   3   9   8          0.61          1.03         0.89 o
   4   9   8          4.92          3.89         0.66 o
   5   9   8         49.81         43.12         1.87 o
  -5  10   8        170.70        193.08         5.09 o
  -4  10   8        126.23        144.29         5.23 o
  -3  10   8          5.53          6.08         1.00 o
  -2  10   8         31.24         31.79         2.02 o
  -1  10   8         69.58         63.63         1.82 o
   0  10   8        109.30        111.70         2.85 o
   1  10   8         73.52         76.25         2.92 o
   2  10   8         20.50         19.49         1.41 o
   3  10   8         15.52         18.40         1.25 o
   4  10   8          0.31          0.71         0.38 o
  -4  11   8         77.41         81.08         6.30 o
  -3  11   8         21.98         24.85         1.34 o
  -2  11   8         20.34         18.67         1.26 o
  -1  11   8          2.51          2.63         0.52 o
   0  11   8          8.38          7.93         0.96 o
   1  11   8         67.48         64.65         2.01 o
   2  11   8        187.09        159.93         2.76 o
  -9   1   9         30.77         30.08         1.34 o
  -8   1   9          7.24          5.62         1.31 o
  -7   1   9         46.09         48.49         3.74 o
  -6   1   9         31.69         33.54         3.16 o
  -5   1   9         22.67         19.78         1.44 o
  -4   1   9         40.14         40.90         2.35 o
  -3   1   9         86.86         98.69         3.24 o
  -2   1   9          0.49          1.41         0.52 o
  -1   1   9        270.81        255.75         4.73 o
   0   1   9         80.90         76.57         2.91 o
   1   1   9         10.59          7.73         1.03 o
   2   1   9          8.30          6.44         0.99 o
   3   1   9          2.77          3.16         0.58 o
   4   1   9          3.56          3.98         0.55 o
   5   1   9         52.03         51.32         2.11 o
   6   1   9         30.66         30.63         2.17 o
   7   1   9          4.42          3.00         0.73 o
   8   1   9          1.04          0.22         0.60 o
  -9   2   9         13.89         13.76         0.92 o
  -8   2   9         61.92         60.36         2.82 o
  -7   2   9        249.56        259.36         6.36 o
  -6   2   9          0.05          1.22         1.08 o
  -5   2   9          4.61          3.70         0.77 o
  -4   2   9         16.16         18.29         2.32 o
  -3   2   9        112.40        103.31         3.83 o
  -2   2   9         33.23         36.77         2.72 o
  -1   2   9          0.33          1.02         0.77 o
   0   2   9         59.80         55.71         3.67 o
   1   2   9        127.41        133.00         3.86 o
   2   2   9         62.91         64.42         2.78 o
   3   2   9        111.52        126.01         3.02 o
   4   2   9        105.48        103.81         2.84 o
   5   2   9          5.12          5.76         0.79 o
   6   2   9         59.91         62.86         2.93 o
   7   2   9         32.53         29.19         2.80 o
   8   2   9          0.03         -0.61         0.61 o
  -9   3   9         58.29         54.82         1.80 o
  -8   3   9        160.47        171.09         3.63 o
  -7   3   9        203.08        215.03         5.75 o
  -6   3   9        102.57        109.76         4.26 o
  -5   3   9         96.73         93.47         3.86 o
  -4   3   9        194.00        197.80         4.29 o
  -3   3   9          2.36          2.42         1.03 o
  -2   3   9         31.06         30.20         2.39 o
  -1   3   9          6.41          5.94         1.40 o
   0   3   9          9.18          9.83         1.66 o
   1   3   9         98.82         99.67         5.11 o
   2   3   9         37.76         42.34         3.53 o
   3   3   9        209.86        212.42         4.03 o
   4   3   9         54.63         59.52         2.65 o
   5   3   9         22.93         27.19         1.88 o
   6   3   9        200.29        201.08         7.88 o
   7   3   9         72.81         77.97         4.30 o
   8   3   9          0.01          0.13         0.52 o
  -9   4   9         53.97         52.22         8.21 o
  -8   4   9         14.12         13.59         1.27 o
  -7   4   9        106.62        110.58         3.94 o
  -6   4   9          0.45          1.68         0.83 o
  -5   4   9         28.96         27.25         2.15 o
  -4   4   9          8.55          8.05         0.99 o
  -3   4   9        122.18        108.71         3.73 o
  -2   4   9          2.06          1.16         0.68 o
  -1   4   9         13.27         10.61         1.70 o
   0   4   9         33.61         31.77         2.90 o
   1   4   9         73.91         78.49         4.64 o
   2   4   9         32.31         35.11         1.39 o
   3   4   9         54.85         63.40         2.63 o
   4   4   9          1.66          1.39         0.68 o
   5   4   9          0.78          1.29         0.81 o
   6   4   9         52.00         52.12         3.88 o
   7   4   9          0.58          2.06         1.04 o
  -9   5   9          0.37          1.18         0.41 o
  -8   5   9         26.89         25.19         1.39 o
  -7   5   9         16.90         16.12         1.47 o
  -6   5   9         41.99         42.74         2.49 o
  -5   5   9         33.62         33.95         2.27 o
  -4   5   9        101.62         90.50         3.84 o
  -3   5   9        518.89        462.77         6.27 o
  -2   5   9         14.66         13.89         0.97 o
  -1   5   9        351.06        345.03         4.60 o
   0   5   9        305.79        297.96         5.10 o
   1   5   9         29.36         28.80         2.06 o
   2   5   9         53.30         50.31         1.97 o
   3   5   9         12.27         13.40         1.30 o
   4   5   9         34.13         33.64         3.14 o
   5   5   9          7.13          6.84         1.01 o
   6   5   9          1.33          1.51         1.05 o
   7   5   9          2.69          1.78         0.73 o
  -8   6   9         49.68         50.01         2.58 o
  -7   6   9         37.69         38.23         2.84 o
  -6   6   9         38.16         42.92         3.39 o
  -5   6   9         80.26         76.80         2.53 o
  -4   6   9          6.72          7.29         0.87 o
  -3   6   9          1.60          4.53         0.76 o
  -2   6   9         93.16         81.91         3.48 o
  -1   6   9       1107.40       1045.55         9.51 o
   0   6   9         40.12         51.23         2.80 o
   1   6   9        136.46        147.25         4.77 o
   2   6   9        563.91        551.04         9.28 o
   3   6   9        165.49        158.99         5.06 o
   4   6   9         37.60         39.10         2.04 o
   5   6   9         74.97         69.79         2.49 o
   6   6   9        292.60        290.76         7.09 o
   7   6   9          6.24          8.18         0.99 o
  -7   7   9        239.31        231.83         5.68 o
  -6   7   9          0.92          2.91         0.69 o
  -5   7   9         31.19         31.13         1.95 o
  -4   7   9        175.29        171.82         8.54 o
  -3   7   9         39.27         33.49         2.09 o
  -2   7   9          1.65          1.13         1.27 o
  -1   7   9       1896.39       1856.00        23.68 o
   0   7   9        166.32        151.35         4.88 o
   1   7   9        401.78        401.16         7.92 o
   2   7   9        884.96        923.14        11.89 o
   3   7   9        132.26        126.18         6.89 o
   4   7   9          9.15          7.72         1.20 o
   5   7   9        361.21        382.69         6.31 o
   6   7   9        103.10         91.26         3.52 o
  -6   8   9        297.64        293.27         5.03 o
  -5   8   9         99.76         91.02         4.41 o
  -4   8   9         19.57         17.59         2.40 o
  -3   8   9        326.37        326.04         9.67 o
  -2   8   9        165.47        143.29         6.60 o
  -1   8   9        322.75        334.98         7.19 o
   0   8   9          5.57          4.66         1.14 o
   1   8   9        622.78        624.97         7.44 o
   2   8   9        242.88        247.90         5.87 o
   3   8   9          0.48          1.41         1.03 o
   4   8   9          4.66          4.21         0.82 o
   5   8   9         44.18         41.05         1.75 o
  -6   9   9          7.44          5.28         0.78 o
  -5   9   9        121.94        121.66         4.43 o
  -4   9   9        172.90        189.77         6.41 o
  -3   9   9          9.26          7.41         1.74 o
  -2   9   9        294.98        304.16         6.44 o
  -1   9   9          2.63          3.19         0.99 o
   0   9   9         48.15         46.68         2.06 o
   1   9   9        159.96        167.02         3.54 o
   2   9   9         32.80         36.68         1.64 o
   3   9   9          0.35          0.13         0.57 o
   4   9   9         80.92         82.45         3.79 o
  -5  10   9         70.96         80.74         2.06 o
  -4  10   9         27.91         30.28         1.60 o
  -3  10   9         54.52         60.65         2.45 o
  -2  10   9        135.57        146.52         3.08 o
  -1  10   9         26.46         26.40         1.36 o
   0  10   9        294.76        310.48         5.25 o
   1  10   9         42.60         47.25         1.97 o
   2  10   9          8.20          8.55         0.88 o
   3  10   9          5.57          5.81         0.62 o
  -3  11   9        169.79        193.18         4.37 o
  -2  11   9        173.22        209.01         5.00 o
  -1  11   9          7.44          9.67         1.21 o
   0  11   9        126.37        128.57         3.95 o
   1  11   9         29.20         39.66         2.05 o
  -9   0  10         22.36         23.36         2.05 o
  -8   0  10          8.97          8.37         1.78 o
  -7   0  10        505.72        505.22         8.16 o
  -6   0  10        100.08         93.17         4.15 o
  -5   0  10        111.83        101.49         3.80 o
  -4   0  10        113.04         99.33         2.98 o
  -3   0  10        131.40        122.24         5.26 o
  -2   0  10        215.63        224.36         6.43 o
   0   0  10          0.12          1.50         0.92 o
   1   0  10          3.16          3.02         1.16 o
   2   0  10        145.92        140.86         4.22 o
   3   0  10          1.88          1.80         0.52 o
   4   0  10         30.63         32.90         2.38 o
   5   0  10         31.29         34.81         3.43 o
   6   0  10          5.52          4.27         1.31 o
   7   0  10         29.78         29.54         2.37 o
  -9   1  10         76.73         73.79         3.48 o
  -8   1  10         84.53         89.55         2.65 o
  -7   1  10          8.29          9.84         1.10 o
  -6   1  10        152.48        153.73         4.04 o
  -5   1  10        104.74        114.80         3.42 o
  -4   1  10        131.92        136.04         2.74 o
  -3   1  10         48.35         58.43         2.59 o
  -2   1  10          2.52          1.42         0.66 o
  -1   1  10        826.81        821.75        14.56 o
   0   1  10         81.15         84.39         3.26 o
   1   1  10         89.88         75.72         3.15 o
   2   1  10        195.96        184.74         3.40 o
   3   1  10          7.08          4.76         0.57 o
   4   1  10         65.05         61.64         2.21 o
   5   1  10          6.04          3.68         1.20 o
   6   1  10         11.18         10.88         1.29 o
   7   1  10         13.54         14.45         1.18 o
  -9   2  10          3.86          3.23         0.46 o
  -8   2  10        252.19        253.83         4.31 o
  -7   2  10         88.49         91.92         2.99 o
  -6   2  10         79.86         80.77         2.93 o
  -5   2  10        627.73        611.49         7.86 o
  -4   2  10         11.59          9.87         0.96 o
  -3   2  10          4.05          1.88         0.82 o
  -2   2  10          0.00         -0.32         0.61 o
  -1   2  10         28.12         24.32         1.63 o
   0   2  10          5.77          5.79         1.43 o
   1   2  10          0.85          0.99         0.55 o
   2   2  10         91.05         86.83         2.12 o
   3   2  10          0.77          2.03         0.63 o
   4   2  10         94.17         85.45         2.60 o
   5   2  10          2.22          1.51         0.57 o
   6   2  10          8.01          7.51         1.06 o
   7   2  10          3.72          3.41         1.09 o
  -9   3  10        170.89        164.54         2.91 o
  -8   3  10        543.11        569.65         5.98 o
  -7   3  10          5.73          6.98         0.93 o
  -6   3  10        342.28        346.28         5.82 o
  -5   3  10        724.80        760.03        10.93 o
  -4   3  10          7.89          8.21         0.97 o
  -3   3  10          0.00          4.61         1.00 o
  -2   3  10        242.74        241.06         5.07 o
  -1   3  10        134.16        119.55         5.72 o
   0   3  10         59.15         62.48         4.17 o
   1   3  10         39.76         35.87         1.80 o
   2   3  10         42.98         33.37         1.40 o
   3   3  10         16.46         17.73         1.48 o
   4   3  10          0.16          0.69         0.62 o
   5   3  10         77.92         87.36         3.10 o
   6   3  10         59.14         60.42         4.07 o
   7   3  10          0.43          0.44         0.80 o
  -9   4  10         18.57         15.67         1.19 o
  -8   4  10        389.19        393.52        11.73 o
  -7   4  10        157.90        159.23         5.90 o
  -6   4  10        244.79        258.37         6.16 o
  -5   4  10        732.78        733.63        10.54 o
  -4   4  10          0.43         -0.34         0.58 o
  -3   4  10          1.01          4.38         0.76 o
  -2   4  10        446.81        418.64         6.84 o
  -1   4  10         32.11         37.56         1.56 o
   0   4  10          8.82          8.42         0.94 o
   1   4  10         53.63         44.29         1.76 o
   2   4  10          0.14          0.20         1.06 o
   3   4  10          0.01          0.86         0.67 o
   4   4  10          8.35          5.44         0.97 o
   5   4  10         87.67         92.28         3.08 o
   6   4  10          0.53          0.25         1.00 o
   7   4  10          0.75          1.09         0.69 o
  -8   5  10         33.74         34.19         1.88 o
  -7   5  10        195.18        204.49         4.76 o
  -6   5  10          0.27          2.56         2.36 o
  -5   5  10         12.47         10.76         1.35 o
  -4   5  10          2.75          1.95         0.59 o
  -3   5  10        427.77        408.32         6.03 o
  -2   5  10         16.91         17.45         1.13 o
  -1   5  10          5.82          7.86         0.80 o
   0   5  10         77.20         81.77         2.34 o
   1   5  10         20.87         17.50         1.15 o
   2   5  10         28.86         19.86         1.23 o
   3   5  10          8.60          6.58         1.00 o
   4   5  10         39.52         44.03         2.21 o
   5   5  10          1.00          1.13         0.59 o
   6   5  10          7.54         10.02         1.54 o
   7   5  10          3.20          4.21         0.72 o
  -8   6  10         22.35         22.70         1.50 o
  -7   6  10          3.11          3.43         0.98 o
  -6   6  10        165.87        175.16         5.43 o
  -5   6  10        352.62        363.02         5.25 o
  -4   6  10        200.56        188.24         3.98 o
  -3   6  10          0.66          1.98         0.54 o
  -2   6  10        279.06        253.73         4.67 o
  -1   6  10        307.08        284.99         9.18 o
   0   6  10         46.95         32.18         2.35 o
   1   6  10        595.28        593.97         9.64 o
   2   6  10        608.70        567.89         7.51 o
   3   6  10         35.14         36.05         2.49 o
   4   6  10        308.05        312.18         9.01 o
   5   6  10        214.16        213.44         4.22 o
   6   6  10          1.09          0.64         0.55 o
  -7   7  10          9.72          9.28         1.08 o
  -6   7  10        199.71        210.86         5.89 o
  -5   7  10        314.99        302.05         6.70 o
  -4   7  10        171.98        156.62         5.27 o
  -3   7  10        314.62        299.58         6.33 o
  -2   7  10         38.36         36.83         3.46 o
  -1   7  10        115.69         98.44         3.96 o
   0   7  10        745.22        665.61        10.17 o
   1   7  10        262.12        279.62         6.58 o
   2   7  10          1.77          1.27         0.95 o
   3   7  10        488.75        510.95         8.45 o
   4   7  10        587.34        629.12         8.60 o
   5   7  10         39.11         39.08         2.75 o
   6   7  10         64.12         58.26         2.20 o
  -5   8  10          6.79          5.51         1.21 o
  -4   8  10         22.07         18.14         2.15 o
  -3   8  10          2.56          1.49         1.15 o
  -2   8  10          5.14          6.33         1.23 o
  -1   8  10          6.53         11.67         1.49 o
   0   8  10         76.74         64.57         3.11 o
   1   8  10        123.17        115.27         4.03 o
   2   8  10         28.84         23.33         1.83 o
   3   8  10        126.28        135.75         2.98 o
   4   8  10        115.85        104.58         3.69 o
  -6   9  10         18.37         19.80         1.39 o
  -5   9  10          4.21          4.89         0.92 o
  -4   9  10         31.68         27.92         2.32 o
  -3   9  10         68.04         81.75         3.06 o
  -2   9  10          0.66          1.25         0.74 o
  -1   9  10         39.00         35.34         1.75 o
   0   9  10          3.25          6.70         1.02 o
   1   9  10          1.01          1.31         0.62 o
   2   9  10         26.87         29.92         1.75 o
   3   9  10         77.54         80.77         3.43 o
   4   9  10        122.48        128.67         3.82 o
  -4  10  10         40.35         44.00         1.66 o
  -3  10  10          1.35          2.08         0.45 o
  -2  10  10         42.75         41.52         1.84 o
  -1  10  10         29.29         32.33         1.65 o
   0  10  10        158.91        178.30         4.45 o
   1  10  10         11.22         13.58         1.60 o
   2  10  10         39.96         38.28         2.32 o
  -2  11  10         10.60         11.81         1.06 o
  -1  11  10          0.01          0.03         0.35 o
   0  11  10         80.76         76.33         2.59 o
  -9   1  11          6.46          5.55         0.64 o
  -8   1  11         20.59         18.67         1.14 o
  -7   1  11         16.34         14.50         1.22 o
  -6   1  11          2.55          1.31         0.62 o
  -5   1  11        548.90        491.93         6.29 o
  -4   1  11        135.94        126.26         2.63 o
  -3   1  11        897.35        823.12         9.12 o
  -2   1  11         78.02         73.68         3.06 o
   0   1  11        287.56        289.39         4.95 o
   1   1  11        361.01        342.62         5.06 o
   2   1  11         26.45         25.49         1.73 o
   3   1  11         24.63         21.93         1.57 o
   4   1  11          1.35          1.51         0.66 o
   5   1  11         10.40          8.44         1.19 o
   6   1  11         72.55         72.98         2.76 o
   7   1  11         29.41         27.16         1.97 o
  -9   2  11         32.10         29.98         1.78 o
  -8   2  11        354.19        360.39         4.60 o
  -7   2  11        226.18        227.29         4.37 o
  -6   2  11        779.06        786.15         8.72 o
  -5   2  11         50.68         43.91         2.15 o
  -4   2  11        727.73        704.24         9.72 o
  -3   2  11       1624.36       1635.96        22.33 o
  -2   2  11          2.30          1.29         0.49 o
  -1   2  11        133.68        146.75         4.32 o
   0   2  11        392.11        395.55         4.93 o
   1   2  11        941.39        920.68        11.03 o
   2   2  11        240.19        246.22         3.68 o
   3   2  11          0.89          1.19         0.55 o
   4   2  11        212.41        217.96         4.79 o
   5   2  11         21.38         17.30         1.57 o
   6   2  11         51.53         50.62         3.48 o
   7   2  11         35.26         34.72         2.22 o
  -8   3  11         17.12         15.72         0.92 o
  -7   3  11          0.34         -0.03         0.49 o
  -6   3  11        407.43        415.56         6.07 o
  -5   3  11        216.18        211.17         5.75 o
  -4   3  11          4.23          6.41         1.18 o
  -3   3  11       3334.78       3133.28        24.63 o
  -2   3  11        116.75        107.89         3.05 o
  -1   3  11         12.71         13.95         1.46 o
   0   3  11        549.09        520.21         7.77 o
   1   3  11          7.13          5.69         0.79 o
   2   3  11        396.99        384.12         5.28 o
   3   3  11        292.71        288.23         5.56 o
   4   3  11          1.81          1.47         0.71 o
   5   3  11          0.01          0.09         0.62 o
   6   3  11         18.49         16.98         2.11 o
   7   3  11          5.58          4.67         0.89 o
  -8   4  11         14.77         16.84         1.12 o
  -7   4  11         58.65         56.48         2.51 o
  -6   4  11        138.28        139.30         4.34 o
  -5   4  11        450.16        461.09         8.21 o
  -4   4  11        302.85        274.83         6.40 o
  -3   4  11        193.03        200.99         4.24 o
  -2   4  11          1.18          0.78         0.65 o
  -1   4  11        208.08        198.89         3.84 o
   0   4  11         18.64         20.72         1.71 o
   1   4  11         89.54         89.03         2.90 o
   2   4  11         37.46         31.63         1.56 o
   3   4  11         57.38         49.03         2.36 o
   4   4  11        191.78        173.11         6.08 o
   5   4  11         77.55         76.69         2.60 o
   6   4  11          8.53          7.57         1.38 o
  -8   5  11         41.11         41.27         2.12 o
  -7   5  11         14.81         14.74         1.19 o
  -6   5  11         44.37         43.47         2.27 o
  -5   5  11        446.55        454.89         7.76 o
  -4   5  11        186.93        216.82         4.31 o
  -3   5  11          0.68          0.19         1.07 o
  -2   5  11          7.48          6.29         1.13 o
  -1   5  11        144.12        131.93         3.55 o
   0   5  11        169.86        152.99         4.49 o
   1   5  11         11.02         10.41         0.94 o
   2   5  11         33.94         31.40         1.53 o
   3   5  11         72.91         79.26         2.90 o
   4   5  11         15.77         13.52         1.23 o
   5   5  11         42.71         47.45         1.92 o
   6   5  11         72.05         73.13         3.17 o
  -7   6  11        152.41        152.22         4.55 o
  -6   6  11         17.98         18.81         1.32 o
  -5   6  11        111.32        118.59         4.49 o
  -4   6  11         37.99         41.53         1.85 o
  -3   6  11        327.60        315.92         5.14 o
  -2   6  11        199.28        172.12         4.15 o
  -1   6  11         52.20         51.22         2.19 o
   0   6  11        313.17        283.77         6.00 o
   1   6  11         35.62         35.86         1.93 o
   2   6  11         71.91         59.23         2.43 o
   3   6  11          7.52          6.83         0.97 o
   4   6  11        211.47        202.08         3.95 o
   5   6  11         35.18         33.25         2.23 o
   6   6  11         76.13         74.07         2.54 o
  -7   7  11        163.79        149.55         3.27 o
  -6   7  11          0.22          0.03         0.59 o
  -5   7  11         23.72         21.18         1.39 o
  -4   7  11        144.44        149.31         3.92 o
  -3   7  11         57.29         49.10         2.39 o
  -2   7  11        284.86        271.63         6.87 o
  -1   7  11        187.11        184.00         6.36 o
   0   7  11        104.79         91.26         3.75 o
   1   7  11        146.54        150.03         4.69 o
   2   7  11        142.70        124.68         4.16 o
   3   7  11        109.48        109.81         3.71 o
   4   7  11        166.25        164.60         4.00 o
   5   7  11          6.31          8.00         0.94 o
  -5   8  11          7.73          7.30         1.11 o
  -4   8  11         68.26         72.19         3.71 o
  -3   8  11          6.32         10.20         1.33 o
  -2   8  11        103.52         97.67         4.52 o
  -1   8  11          8.54          8.06         1.71 o
   0   8  11          0.09          0.40         0.71 o
   1   8  11          1.73          1.79         0.73 o
   2   8  11        256.22        236.80         5.15 o
   3   8  11         41.81         44.39         2.57 o
   4   8  11          8.71          9.93         1.25 o
  -5   9  11         15.67         19.48         1.54 o
  -4   9  11          1.59          1.79         0.85 o
  -3   9  11         66.76         75.08         2.66 o
  -2   9  11          7.70          4.08         0.80 o
  -1   9  11         60.72         61.59         2.56 o
   0   9  11         59.37         54.08         2.38 o
   1   9  11          0.04          0.12         0.49 o
   2   9  11          0.97          1.84         0.55 o
   3   9  11          6.51          6.24         1.03 o
  -4  10  11          9.58          9.78         0.93 o
  -3  10  11         18.34         21.91         1.97 o
  -2  10  11          0.18         -0.10         0.34 o
  -1  10  11        230.60        221.39         7.82 o
   0  10  11         32.10         37.22         1.48 o
   1  10  11          5.14          5.95         0.99 o
   2  10  11         92.50         88.42         2.79 o
  -8   0  12        147.30        147.54         5.02 o
  -7   0  12         15.87         18.58         2.07 o
  -6   0  12        184.84        172.91         4.64 o
  -5   0  12         61.42         50.96         2.69 o
  -4   0  12        323.04        287.71         6.27 o
  -3   0  12        126.16         99.26         3.75 o
  -2   0  12          1.37          1.29         0.74 o
  -1   0  12        712.54        690.92        15.70 o
   0   0  12        466.17        443.75        10.80 o
   1   0  12       2811.31       2746.29        27.11 o
   2   0  12        193.35        178.79         5.14 o
   3   0  12        321.07        321.98         6.80 o
   4   0  12         16.46         17.68         2.44 o
   5   0  12          2.89          3.34         1.09 o
   6   0  12        340.05        342.77         7.38 o
  -8   1  12         41.17         40.42         1.39 o
  -7   1  12          2.90          1.88         0.90 o
  -6   1  12        653.56        647.15         7.58 o
  -5   1  12        111.73        117.18         2.80 o
  -4   1  12        398.35        356.51         4.88 o
  -3   1  12        552.90        499.67         5.72 o
  -2   1  12        222.69        209.01         4.47 o
  -1   1  12       1567.03       1491.22        14.58 o
   0   1  12        347.84        350.09         4.87 o
   1   1  12         27.46         27.71         1.63 o
   2   1  12        589.73        605.59         6.64 o
   3   1  12         86.62         86.48         2.96 o
   4   1  12         30.92         28.50         1.77 o
   5   1  12         65.30         72.90         2.92 o
   6   1  12         79.79         73.59         2.35 o
  -8   2  12         18.42         18.67         0.93 o
  -7   2  12         27.13         27.93         1.45 o
  -6   2  12         51.42         56.30         2.25 o
  -5   2  12         83.87         91.55         2.96 o
  -4   2  12         36.18         54.11         2.30 o
  -3   2  12        206.59        165.58         7.18 o
  -2   2  12          0.18         -0.07         0.80 o
  -1   2  12       3518.45       3350.42        51.46 o
   0   2  12         79.94         79.38         2.63 o
   1   2  12        614.93        621.55         7.44 o
   2   2  12        455.36        450.62         5.70 o
   3   2  12          5.15          4.12         0.67 o
   4   2  12        264.16        266.03         4.99 o
   5   2  12        230.53        238.81         4.87 o
   6   2  12         31.37         31.27         2.39 o
  -8   3  12        161.06        157.88         3.97 o
  -7   3  12          9.00          9.08         1.09 o
  -6   3  12         46.89         38.13         2.29 o
  -5   3  12        283.40        278.66         6.37 o
  -4   3  12        362.26        328.73         7.02 o
  -3   3  12        221.36        242.46         6.02 o
  -2   3  12        695.20        613.22         9.44 o
  -1   3  12       1481.25       1441.80        20.54 o
   0   3  12         16.37         16.11         1.83 o
   1   3  12         16.88         16.34         1.28 o
   2   3  12        213.57        218.09         3.99 o
   3   3  12        773.18        837.99         9.34 o
   4   3  12         10.40         16.23         1.35 o
   5   3  12         79.93         84.45         4.52 o
   6   3  12         40.41         44.71         2.73 o
  -8   4  12          4.09          4.70         0.54 o
  -7   4  12          7.45          9.55         1.29 o
  -6   4  12         50.67         49.97         3.08 o
  -5   4  12         20.32         17.08         1.65 o
  -4   4  12         96.85        100.36         4.15 o
  -3   4  12        625.11        621.84         9.49 o
  -2   4  12        144.37        108.55         4.24 o
  -1   4  12        432.72        418.14         7.52 o
   0   4  12         25.51         22.95         1.52 o
   1   4  12          2.47          2.16         0.54 o
   2   4  12         17.06         21.83         1.31 o
   3   4  12        184.96        202.13         4.46 o
   4   4  12        228.26        228.71         5.41 o
   5   4  12          0.03          0.24         0.83 o
   6   4  12          1.77          1.69         0.68 o
  -7   5  12          9.71          8.55         0.81 o
  -6   5  12          3.65          3.85         0.77 o
  -5   5  12         25.03         27.12         1.86 o
  -4   5  12        158.69        159.10         4.58 o
  -3   5  12        384.43        390.41         5.80 o
  -2   5  12        162.58        152.59         3.70 o
  -1   5  12        175.84        164.00         4.66 o
   0   5  12         89.08         90.13         2.91 o
   1   5  12          6.10          7.44         0.80 o
   2   5  12        547.04        527.66         7.12 o
   3   5  12          0.00          1.46         0.65 o
   4   5  12          0.14          0.63         0.55 o
   5   5  12          4.82          3.27         0.96 o
  -7   6  12          1.61          2.66         0.62 o
  -6   6  12         67.73         63.59         2.11 o
  -5   6  12         75.26         79.49         2.74 o
  -4   6  12         67.56         63.77         2.13 o
  -3   6  12          0.30          0.80         0.54 o
  -2   6  12         63.66         68.57         4.37 o
  -1   6  12         21.24         17.45         3.60 o
   0   6  12         55.25         54.37         2.19 o
   1   6  12        735.61        743.76         7.72 o
   2   6  12        129.89        111.00         3.13 o
   3   6  12        128.05        139.08         3.56 o
   4   6  12        392.62        385.82         4.76 o
  -6   7  12         57.29         60.63         2.40 o
  -5   7  12        104.39         97.86         3.67 o
  -4   7  12        105.94        117.57         4.39 o
  -3   7  12         18.28         18.21         2.24 o
  -2   7  12          1.60          1.96         0.63 o
  -1   7  12        114.52        128.82         5.89 o
   0   7  12        207.78        182.85         4.98 o
   1   7  12         38.39         38.99         2.30 o
   2   7  12         18.09         15.80         3.27 o
   3   7  12          0.00         -0.37         0.59 o
   4   7  12          7.41          7.15         0.81 o
  -5   8  12        156.42        166.01         4.47 o
  -4   8  12         45.13         50.11         2.97 o
  -3   8  12         11.51         13.65         1.78 o
  -2   8  12         15.07         18.44         2.16 o
  -1   8  12         29.87         32.58         2.00 o
   0   8  12          8.24          5.49         0.97 o
   1   8  12          0.40          0.19         0.56 o
   2   8  12         15.42         16.61         1.33 o
   3   8  12         59.37         55.67         1.96 o
  -4   9  12          7.40          6.81         0.77 o
  -3   9  12         31.70         27.92         1.44 o
  -2   9  12         20.58         22.27         1.39 o
  -1   9  12         10.49         10.00         1.01 o
   0   9  12          6.39          4.26         0.72 o
   1   9  12         14.53         12.32         1.09 o
   2   9  12         57.32         54.67         5.11 o
  -2  10  12          2.78          2.75         0.63 o
  -1  10  12          0.29          0.71         0.43 o
   0  10  12          1.28          3.19         0.64 o
  -8   1  13         14.43         13.91         1.40 o
  -7   1  13          0.22          0.79         0.50 o
  -6   1  13         79.73         68.14         2.60 o
  -5   1  13          1.06          2.45         0.51 o
  -4   1  13        139.34        137.53         2.99 o
  -3   1  13         14.61         21.38         1.47 o
  -2   1  13         52.88         43.92         2.00 o
  -1   1  13         94.73        106.63         2.66 o
   0   1  13         46.58         40.82         2.42 o
   1   1  13       1019.41       1051.53         9.63 o
   2   1  13        341.69        365.07         5.87 o
   3   1  13       1331.24       1419.40        11.31 o
   4   1  13        463.38        466.34        25.10 o
   5   1  13         18.76         19.13         1.36 o
   6   1  13         26.40         26.58         1.74 o
  -8   2  13         97.28         90.29         5.29 o
  -7   2  13         41.82         40.72         1.48 o
  -6   2  13        117.72        104.54         2.74 o
  -5   2  13          0.37          0.56         0.70 o
  -4   2  13        370.37        332.28         5.39 o
  -3   2  13        497.05        496.67         8.51 o
  -2   2  13        366.97        323.06         5.29 o
  -1   2  13        125.30        107.83         2.67 o
   0   2  13        497.92        489.55         7.30 o
   1   2  13       2265.28       2212.50        17.57 o
   2   2  13        121.88        129.88         3.50 o
   3   2  13         50.18         56.15         2.25 o
   4   2  13        787.29        840.13        14.32 o
   5   2  13        180.55        195.17         6.17 o
   6   2  13          0.10          0.43         0.44 o
  -8   3  13         39.18         44.33         1.95 o
  -7   3  13         42.78         35.89         1.73 o
  -6   3  13          0.19          0.33         0.60 o
  -5   3  13         14.38         14.03         1.47 o
  -4   3  13        189.45        154.80         4.71 o
  -3   3  13         59.78         66.61         3.17 o
  -2   3  13         54.95         43.45         2.58 o
  -1   3  13        503.08        472.64         8.26 o
   0   3  13        149.66        126.04         4.26 o
   1   3  13        324.75        337.09         9.20 o
   2   3  13        639.91        676.54         7.81 o
   3   3  13         52.99         54.62         2.21 o
   4   3  13        247.50        256.31         4.32 o
   5   3  13         62.84         64.66         3.46 o
  -7   4  13         20.95         26.57         1.45 o
  -6   4  13         15.67         20.00         1.46 o
  -5   4  13          7.99          8.55         1.15 o
  -4   4  13          2.80          1.20         0.71 o
  -3   4  13          0.69          0.30         0.67 o
  -2   4  13         75.55         74.48         4.71 o
  -1   4  13        229.28        238.93         5.45 o
   0   4  13        174.50        152.07         3.67 o
   1   4  13          6.08          5.41         0.74 o
   2   4  13          0.00          0.36         0.58 o
   3   4  13         94.82         88.95         2.74 o
   4   4  13        197.90        197.01         3.91 o
   5   4  13        154.76        157.52         4.78 o
  -7   5  13          6.52          6.69         0.79 o
  -6   5  13         12.45          8.31         0.90 o
  -5   5  13          1.18          1.32         1.09 o
  -4   5  13          5.73          6.55         0.77 o
  -3   5  13         80.65         79.29         2.53 o
  -2   5  13        133.87        139.90         3.42 o
  -1   5  13          3.92          3.87         0.70 o
   0   5  13        191.10        175.72         3.36 o
   1   5  13          5.05          5.16         0.67 o
   2   5  13          2.03          3.40         0.76 o
   3   5  13         36.62         32.04         1.76 o
   4   5  13          7.21         10.01         0.83 o
   5   5  13        328.45        294.87         5.13 o
  -6   6  13         28.70         35.65         3.33 o
  -5   6  13         17.31         17.65         0.96 o
  -4   6  13        126.06        137.59         2.90 o
  -3   6  13          9.27          9.43         1.58 o
  -2   6  13          0.44          0.68         0.55 o
  -1   6  13         20.60         16.88         1.22 o
   0   6  13         23.00         24.92         1.22 o
   1   6  13         26.83         29.17         1.56 o
   2   6  13        123.17        116.15         3.34 o
   3   6  13          1.80          0.58         0.43 o
   4   6  13        120.43        108.10         2.66 o
  -5   7  13         54.86         51.98         3.44 o
  -4   7  13          0.01          0.52         0.37 o
  -3   7  13          5.70          8.74         1.32 o
  -2   7  13         24.49         26.99         1.56 o
  -1   7  13          1.40          2.36         0.81 o
   0   7  13          0.18          0.33         0.58 o
   1   7  13          1.61          0.40         0.60 o
   2   7  13         17.21         21.82         1.50 o
   3   7  13        102.61        107.59         2.74 o
  -4   8  13          2.18          0.78         0.58 o
  -3   8  13          1.23          3.19         0.61 o
  -2   8  13          8.85          6.41         0.86 o
  -1   8  13         62.12         53.79         2.24 o
   0   8  13          1.07          0.05         0.46 o
   1   8  13        148.31        147.29         3.39 o
   2   8  13          0.83          0.35         0.38 o
  -3   9  13         36.05         40.05         1.33 o
  -2   9  13          0.00          0.35         0.38 o
  -1   9  13         25.70         22.95         1.17 o
   0   9  13         14.51         14.32         1.62 o
   1   9  13         12.11         11.97         1.11 o
  -7   0  14          1.57          0.49         0.56 o
  -6   0  14         53.55         50.31         3.23 o
  -5   0  14         42.42         35.88         2.00 o
  -4   0  14         32.76         28.83         2.82 o
  -3   0  14        122.41        129.59         4.07 o
  -2   0  14        207.67        196.99         5.07 o
  -1   0  14         33.67         35.52         3.15 o
   0   0  14         15.18         14.95         2.15 o
   1   0  14        634.07        635.05        13.11 o
   2   0  14         21.70         23.37         2.66 o
   3   0  14        357.19        385.92         9.61 o
   4   0  14         19.75         26.54         2.35 o
   5   0  14        665.63        647.42         8.59 o
  -7   1  14          7.26          5.56         0.70 o
  -6   1  14          0.37          0.12         0.36 o
  -5   1  14         15.54         16.33         1.17 o
  -4   1  14        115.70        102.08         2.44 o
  -3   1  14          4.36          5.72         0.80 o
  -2   1  14         35.42         34.09         1.51 o
  -1   1  14        378.80        373.28         6.99 o
   0   1  14        111.96        110.97         4.52 o
   1   1  14          0.81          0.47         0.73 o
   2   1  14        333.91        347.20         5.36 o
   3   1  14        448.68        489.66         5.98 o
   4   1  14          0.24          0.09         0.50 o
   5   1  14         72.38         77.61         3.18 o
  -7   2  14          0.83          0.68         0.63 o
  -6   2  14         34.49         35.01         1.41 o
  -5   2  14         75.69         77.71         2.33 o
  -4   2  14         75.85         68.65         3.04 o
  -3   2  14          4.80          5.00         1.49 o
  -2   2  14        202.37        194.93         4.02 o
  -1   2  14         10.72          8.49         0.93 o
   0   2  14          0.91          2.19         0.62 o
   1   2  14         66.87         67.91         2.14 o
   2   2  14         51.91         48.35         2.03 o
   3   2  14         43.82         47.46         2.55 o
   4   2  14        457.17        501.52        10.06 o
   5   2  14         83.37         79.60         3.20 o
  -7   3  14         17.80         14.65         0.93 o
  -6   3  14         93.88         95.02         2.87 o
  -5   3  14          2.52          4.45         1.18 o
  -4   3  14         52.69         64.56         2.91 o
  -3   3  14         90.64        101.92         5.37 o
  -2   3  14         53.28         36.44         1.84 o
  -1   3  14          0.37         -0.58         0.67 o
   0   3  14          3.75          6.15         1.08 o
   1   3  14         18.43         15.66         1.24 o
   2   3  14         81.90         77.70         8.53 o
   3   3  14        262.10        272.69        13.81 o
   4   3  14         56.88         64.00         3.49 o
   5   3  14         66.06         62.07         2.64 o
  -7   4  14         23.59         32.41         1.62 o
  -6   4  14         25.68         30.01         1.53 o
  -5   4  14          7.65         11.04         1.78 o
  -4   4  14         17.21         16.15         1.44 o
  -3   4  14          2.44          2.01         1.12 o
  -2   4  14         27.99         15.79         1.54 o
  -1   4  14         32.90         30.07         2.04 o
   0   4  14         30.11         26.91         1.91 o
   1   4  14          9.91          7.31         1.14 o
   2   4  14        133.61        131.46         3.09 o
   3   4  14         47.00         42.54         1.64 o
   4   4  14         54.49         52.31         2.85 o
  -6   5  14          6.73          8.32         0.99 o
  -5   5  14         20.58         23.57         1.42 o
  -4   5  14          3.88          4.00         1.09 o
  -3   5  14          0.18          0.62         0.55 o
  -2   5  14         24.86         16.49         1.13 o
  -1   5  14          0.20          0.53         0.44 o
   0   5  14          2.04          0.88         0.41 o
   1   5  14          2.78          3.70         0.69 o
   2   5  14         48.33         49.45         1.83 o
   3   5  14         13.94         13.36         1.05 o
   4   5  14         36.27         36.17         1.89 o
  -5   6  14         35.90         46.89         2.34 o
  -4   6  14         57.27         67.97         2.10 o
  -3   6  14          3.13          3.83         0.80 o
  -2   6  14         49.01         57.91         1.91 o
  -1   6  14          1.45          1.67         0.48 o
   0   6  14         19.88         18.23         0.93 o
   1   6  14          0.51          1.60         0.50 o
   2   6  14         10.95          7.09         0.68 o
   3   6  14          4.60          7.73         0.74 o
  -5   7  14        232.13        283.01         4.79 o
  -4   7  14         10.91         13.96         0.69 o
  -3   7  14         26.22         38.84         1.27 o
  -2   7  14          3.07          6.60         0.86 o
  -1   7  14          4.76          4.80         0.78 o
   0   7  14          0.01         -0.10         0.47 o
   1   7  14         47.05         41.75         1.79 o
   2   7  14         12.40         19.36         1.10 o
  -3   8  14         33.75         37.40         2.02 o
  -2   8  14          7.54          8.07         0.73 o
  -1   8  14         11.15         12.97         0.94 o
   0   8  14         41.89         43.45         1.58 o
   1   8  14          4.51          3.20         0.47 o
  -7   1  15          8.53          8.75         0.92 o
  -6   1  15         10.24          6.78         0.58 o
  -5   1  15          5.88          5.91         0.67 o
  -4   1  15          2.57          2.65         0.47 o
  -3   1  15          1.25          1.30         0.45 o
  -2   1  15          1.41          2.67         0.64 o
  -1   1  15         42.64         43.20         2.66 o
   0   1  15          0.23          0.27         0.59 o
   1   1  15         23.04         21.39         2.79 o
   2   1  15         16.53         15.48         1.43 o
   3   1  15          0.68          1.39         0.61 o
   4   1  15         32.66         31.71         3.46 o
  -7   2  15         35.13         32.70         1.63 o
  -6   2  15          4.39          4.48         0.95 o
  -5   2  15          7.45          7.92         1.40 o
  -4   2  15          0.97          0.55         0.60 o
  -3   2  15          1.55          1.83         0.76 o
  -2   2  15          4.16          6.78         1.49 o
  -1   2  15          2.39          2.81         0.73 o
   0   2  15         20.60         21.14         2.42 o
   1   2  15          0.37          0.64         0.72 o
   2   2  15         11.86         11.38         0.92 o
   3   2  15          0.68          0.87         0.92 o
   4   2  15         92.46         97.46         3.58 o
  -6   3  15          8.32          7.30         1.08 o
  -5   3  15          9.17         10.93         1.51 o
  -4   3  15         58.07         48.65         2.30 o
  -3   3  15          9.78          9.13         1.15 o
  -2   3  15         49.73         47.15         2.26 o
  -1   3  15          0.02         -0.13         0.61 o
   0   3  15         32.88         26.98         1.50 o
   1   3  15        382.41        391.19         6.54 o
   2   3  15          0.22          0.74         0.61 o
   3   3  15         48.44         47.26         2.96 o
   4   3  15        173.45        175.86         4.44 o
  -6   4  15         19.09         21.95         1.12 o
  -5   4  15         11.21         16.22         1.14 o
  -4   4  15         20.81         17.43         1.03 o
  -3   4  15          0.64          1.59         0.59 o
  -2   4  15          0.64          0.63         0.53 o
  -1   4  15        133.98        137.14         3.80 o
   0   4  15         28.95         23.97         1.35 o
   1   4  15         20.83         27.16         1.74 o
   2   4  15         20.85         21.74         1.47 o
   3   4  15         26.52         20.82         1.24 o
  -5   5  15         18.83         16.97         1.27 o
  -4   5  15         20.59         21.54         1.26 o
  -3   5  15         16.52         18.74         1.30 o
  -2   5  15        193.71        207.31         4.30 o
  -1   5  15         21.36         21.33         1.17 o
   0   5  15         20.50         18.78         1.09 o
   1   5  15          1.94          3.40         0.97 o
   2   5  15          0.90          0.41         0.69 o
   3   5  15         87.17         87.57         3.01 o
  -4   6  15         41.39         40.15         2.04 o
  -3   6  15         75.08         87.70         2.36 o
  -2   6  15         34.64         42.58         1.74 o
  -1   6  15          1.85          4.16         0.49 o
   0   6  15          0.22          0.17         0.60 o
   1   6  15          1.02          0.19         0.68 o
   2   6  15          4.85          3.95         0.83 o
  -3   7  15          2.36          2.75         0.63 o
  -2   7  15         31.38         33.95         2.04 o
  -1   7  15          3.77          4.33         0.86 o
   0   7  15         18.90         23.16         1.69 o
   1   7  15         43.98         49.58         2.18 o
  -5   0  16         28.72         36.10         2.67 o
  -4   0  16          0.79          0.60         1.18 o
  -3   0  16         65.03         84.33         3.80 o
  -2   0  16         29.53         26.33         2.32 o
  -1   0  16          5.36          5.01         1.23 o
   0   0  16         38.68         37.90         2.96 o
   1   0  16         23.09         28.32         2.42 o
   2   0  16         21.60         23.45         2.04 o
   3   0  16          4.16          7.38         1.04 o
  -6   1  16         22.76         24.73         1.48 o
  -5   1  16         33.04         31.36         1.41 o
  -4   1  16         10.70         10.34         1.01 o
  -3   1  16         26.06         28.45         1.54 o
  -2   1  16         30.98         29.25         1.66 o
  -1   1  16         25.51         28.63         1.70 o
   0   1  16         51.66         51.62         2.25 o
   1   1  16         28.26         27.55         2.30 o
   2   1  16          5.17          6.81         0.81 o
   3   1  16         99.81         94.02        10.04 o
  -6   2  16         42.18         51.89         2.09 o
  -5   2  16         32.42         29.59         1.39 o
  -4   2  16          1.55          1.13         0.56 o
  -3   2  16         14.24         17.00         1.89 o
  -2   2  16          1.49          1.83         0.97 o
  -1   2  16         12.46         10.83         1.65 o
   0   2  16         11.06         10.79         0.90 o
   1   2  16          1.04          0.11         0.73 o
   2   2  16         22.49         27.56         2.21 o
   3   2  16        225.40        236.90         5.30 o
  -5   3  16          0.16          0.38         0.52 o
  -4   3  16          0.83          0.94         0.65 o
  -3   3  16         11.22         14.11         1.70 o
  -2   3  16         10.35         11.70         1.62 o
  -1   3  16         13.37         15.35         1.80 o
   0   3  16         24.95         29.42         1.32 o
   1   3  16         49.66         47.74         1.90 o
   2   3  16         35.27         34.13         3.72 o
   3   3  16         12.03         15.33         1.28 o
  -5   4  16          0.64          1.10         0.49 o
  -4   4  16         14.59         12.37         1.32 o
  -3   4  16         16.72         18.07         1.73 o
  -2   4  16         48.02         44.79         1.80 o
  -1   4  16          1.75          1.33         0.41 o
   0   4  16        212.45        240.95         8.75 o
   1   4  16          0.03          0.59         0.45 o
   2   4  16          0.12         -0.32         0.47 o
  -4   5  16          0.64          2.57         0.58 o
  -3   5  16         31.81         35.39         1.47 o
  -2   5  16         41.64         50.81         1.76 o
  -1   5  16          3.65          3.25         0.44 o
   0   5  16         78.34         97.28         2.34 o
   1   5  16          8.16          7.85         0.68 o
  -2   6  16         29.53         33.40         1.71 o
  -1   6  16         31.38         37.77         1.91 o
   0   6  16        128.83        133.09         3.40 o
  -4   1  17         28.09         32.10         1.75 o
  -3   1  17        165.64        217.19         5.17 o
  -2   1  17          0.37          0.86         0.71 o
  -1   1  17         10.35         11.51         1.66 o
   0   1  17          0.98          1.62         0.50 o
   1   1  17          4.37          3.95         0.56 o
   2   1  17          0.23         -0.46         0.46 o
  -4   2  17         41.62         55.10         2.33 o
  -3   2  17         21.04         24.12         1.81 o
  -2   2  17          8.28          9.95         1.30 o
  -1   2  17          0.06          0.80         0.52 o
   0   2  17          0.68          0.42         0.50 o
   1   2  17         52.00         59.23         2.77 o
   2   2  17          0.35          0.13         0.40 o
  -4   3  17         12.46         17.21         1.27 o
  -3   3  17         10.03          8.27         1.07 o
  -2   3  17         17.36         16.38         1.09 o
  -1   3  17          0.30          0.98         0.66 o
   0   3  17          0.00         -0.28         0.64 o
   1   3  17          9.32         10.30         1.16 o
  -3   4  17          0.00          0.29         0.38 o
  -2   4  17         12.60         16.55         1.68 o
  -1   4  17         72.03         85.90         2.90 o
   0   4  17          0.45          0.36         0.40 o
  -3   0  18        276.76        207.68         4.00 o
  -2   0  18        142.66        126.22         3.34 o
  -1   0  18        401.43        413.57         6.00 o
  -3   1  18        115.53        101.30         2.82 o
  -2   1  18         69.05         78.02         2.69 o
  -1   1  18          8.79         13.09         1.15 o
   0   1  18         36.39         37.60         1.75 o
  -2   2  18          2.85          5.75         0.77 o
  -1   2  18        141.47        180.24         3.90 o
                                                
